# Supplementary material for: Within-host diversity improves phylogenetic and transmission reconstruction of SARS-CoV-2 outbreaks
Source: eLife. 2023 Sep 21;12:e84384. doi: 10.7554/eLife.84384 (PMC10602588; doi:10.7554/eLife.84384)
Supplement: Supplementary file 1. [file elife-84384-supp1.tsv]

COG_UK	Sequence_ID	Patient_code	Date_Sampled	Contact	Patient	Gender	Age	Symptomatic	CT	Date_of_symptom_onset	Outbreak_code	Sequence_depth	Sequence_quality_pass
LOND-D3516	LOND-D3516.CoV_21_022	SF004	3/26/20	NA	NA	M	63	Y	21.8512	3/24/20	NA	3144.01	TRUE
LOND-D3516	LOND-D3516.CoV_21_023	SF004	3/26/20	NA	NA	M	63	Y	21.8512	3/24/20	NA	0.183761	FALSE
LOND-D3525	LOND-D3525.CoV_21_015	SF001	3/26/20	NA	NA	M	39	Y	22.6883	3/24/20	NA	2817.39	TRUE
LOND-D3525	LOND-D3525.CoV_21_016	SF001	3/26/20	NA	NA	M	39	Y	22.6883	3/24/20	NA	0.205364	FALSE
LOND-D3534	LOND-D3534.CoV_21_012	SF005	3/26/20	NA	NA	F	28	Y	22.2935	3/25/20	NA	2731.55	TRUE
LOND-D3534	LOND-D3534.CoV_21_013	SF005	3/26/20	NA	NA	F	28	Y	22.2935	3/25/20	NA	0.160954	FALSE
LOND-D3543	LOND-D3543.CoV_21_020	LOND-D3543	3/26/20	NA	NA	F	51	Y	25.49	3/22/20	NA	2658.1	TRUE
LOND-D3543	LOND-D3543.CoV_21_021	LOND-D3543	3/26/20	NA	NA	F	51	Y	25.49	3/22/20	NA	0.298432	FALSE
LOND-D3552	LOND-D3552.CoV_21_017	SF003	3/26/20	NA	NA	F	47	Y	28.3577	NA	NA	3062.16	TRUE
LOND-D3552	LOND-D3552.CoV_21_018	SF003	3/26/20	NA	NA	F	47	Y	28.3577	NA	NA	0.308063	FALSE
LOND-D3561	LOND-D3561.CoV_21_002	SF006	3/26/20	NA	NA	F	31	Y	30.2219	3/22/20	NA	3087.25	FALSE
LOND-D3561	LOND-D3561.CoV_21_003	SF006	3/26/20	NA	NA	F	31	Y	30.2219	3/22/20	NA	43.0999	FALSE
LOND-D3570	LOND-D3570.CoV_21_005	SF002	3/26/20	NA	NA	M	37	Y	30.3514	3/21/20	NA	1894.19	FALSE
LOND-D3570	LOND-D3570.CoV_21_006	SF002	3/26/20	NA	NA	M	37	Y	30.3514	3/21/20	NA	0.173595	FALSE
LOND-D358F	LOND-D358F.CoV_21_008	SF008	3/27/20	NA	NA	F	61	Y	28.9	3/25/20	CON005	2620.88	TRUE
LOND-D358F	LOND-D358F.CoV_21_009	SF008	3/27/20	NA	NA	F	61	Y	28.9	3/25/20	CON005	0.20503	FALSE
LOND-D359E	LOND-D359E.CoV_21_024	SF009	3/27/20	NA	NA	F	32	Y	29.3	3/24/20	NA	2886.86	TRUE
LOND-D359E	LOND-D359E.CoV_21_025	SF009	3/27/20	NA	NA	F	32	Y	29.3	3/24/20	NA	0.266562	FALSE
LOND-D35AD	LOND-D35AD.CoV_21_373	SF022	3/31/20	NA	NA	F	53	Y	19.873	3/25/20	NA	3884.26	TRUE
LOND-D35AD	LOND-D35AD.CoV_21_374	SF022	3/31/20	NA	NA	F	53	Y	19.873	3/25/20	NA	0.792228	FALSE
LOND-D35BC	LOND-D35BC.CoV_21_378	SF024	3/31/20	NA	NA	M	59	Y	22.725	3/28/20	CON005	3418.93	TRUE
LOND-D35BC	LOND-D35BC.CoV_21_379	SF024	3/31/20	NA	NA	M	59	Y	22.725	3/28/20	CON005	0.430626	FALSE
LOND-D35CB	LOND-D35CB.CoV_21_366	LOND-D35CB	3/31/20	NA	NA	M	55	NA	23.346	NA	NA	3832.16	TRUE
LOND-D35CB	LOND-D35CB.CoV_21_367	LOND-D35CB	3/31/20	NA	NA	M	55	NA	23.346	NA	NA	0.446076	FALSE
LOND-D35DA	LOND-D35DA.CoV_21_376	SF021	3/31/20	NA	NA	F	25	Y	24.376	3/28/20	NA	3975.07	TRUE
LOND-D35DA	LOND-D35DA.CoV_21_377	SF021	3/31/20	NA	NA	F	25	Y	24.376	3/28/20	NA	0.662208	FALSE
LOND-D35E9	LOND-D35E9.CoV_21_358	LOND-D35E9	3/30/20	NA	NA	M	26	Y	26.031	NA	NA	1800.38	TRUE
LOND-D35E9	LOND-D35E9.CoV_21_359	LOND-D35E9	3/30/20	NA	NA	M	26	Y	26.031	NA	NA	0.489182	FALSE
LOND-D35F8	LOND-D35F8.CoV_21_368	LOND-D35F8	3/31/20	NA	NA	F	25	Y	26.271	NA	NA	3797.63	TRUE
LOND-D35F8	LOND-D35F8.CoV_21_369	LOND-D35F8	3/31/20	NA	NA	F	25	Y	26.271	NA	NA	0.780323	FALSE
LOND-D3604	LOND-D3604.CoV_21_353	LOND-D3604	3/30/20	Y	NA	M	43	Y	26.68	NA	NA	3080.41	TRUE
LOND-D3604	LOND-D3604.CoV_21_354	LOND-D3604	3/30/20	Y	NA	M	43	Y	26.68	NA	NA	0.482393	FALSE
LOND-D3613	LOND-D3613.CoV_21_356	SF025	3/31/20	NA	NA	F	25	Y	27.052	3/28/20	NA	2896.48	TRUE
LOND-D3613	LOND-D3613.CoV_21_357	SF025	3/31/20	NA	NA	F	25	Y	27.052	3/28/20	NA	0.46691	FALSE
LOND-D3622	LOND-D3622.CoV_21_382	LOND-D3622	3/30/20	NA	NA	F	38	Y	27.442	NA	NA	3686.24	TRUE
LOND-D3622	LOND-D3622.CoV_21_383	LOND-D3622	3/30/20	NA	NA	F	38	Y	27.442	NA	NA	0.55466	FALSE
LOND-D3631	LOND-D3631.CoV_21_385	SF023	3/31/20	NA	NA	F	48	Y	28.737	3/29/20	NA	3223.04	TRUE
LOND-D3631	LOND-D3631.CoV_21_386	SF023	3/31/20	NA	NA	F	48	Y	28.737	3/29/20	NA	0.187807	FALSE
LOND-D3640	LOND-D3640.CoV_21_363	LOND-D3640	3/30/20	NA	NA	F	29	Y	29.567	NA	NA	2890.6	TRUE
LOND-D3640	LOND-D3640.CoV_21_364	LOND-D3640	3/30/20	NA	NA	F	29	Y	29.567	NA	NA	0.498244	FALSE
LOND-D365F	LOND-D365F.CoV_21_351	LOND-D365F	3/31/20	NA	NA	F	56	Y	29.693	3/27/20	NA	2799.16	TRUE
LOND-D365F	LOND-D365F.CoV_21_352	LOND-D365F	3/31/20	NA	NA	F	56	Y	29.693	3/27/20	NA	0.420694	FALSE
LOND-D366E	LOND-D366E.CoV_21_371	LOND-D366E	3/31/20	NA	NA	M	37	Y	29.718	NA	NA	3545.21	TRUE
LOND-D366E	LOND-D366E.CoV_21_372	LOND-D366E	3/31/20	NA	NA	M	37	Y	29.718	NA	NA	0.537772	FALSE
LOND-D367D	LOND-D367D.CoV_21_271	LOND-D367D	3/30/20	NA	NA	F	28	NA	21.513	NA	NA	2687.02	TRUE
LOND-D368C	LOND-D368C.CoV_21_251	SF013	3/30/20	NA	NA	F	60	Y	21.812	NA	CON005	2739.43	TRUE
LOND-D369B	LOND-D369B.CoV_21_257	SF018	3/30/20	NA	NA	F	31	Y	22.059	3/27/20	CON005	2728.98	TRUE
LOND-D36AA	LOND-D36AA.CoV_21_277	SF014	3/30/20	NA	NA	F	38	Y	23.305	3/27/20	CON005	3077.68	TRUE
LOND-D36B9	LOND-D36B9.CoV_21_264	SF019	3/30/20	NA	NA	F	49	Y	24.088	3/26/20	CON005	2324.54	TRUE
LOND-D36C8	LOND-D36C8.CoV_21_258	SF016	3/30/20	NA	NA	F	53	Y	24.495	3/27/20	CON005	2781.42	TRUE
LOND-D36D7	LOND-D36D7.CoV_21_259	LOND-D36D7	3/30/20	NA	NA	F	61	Y	24.515	3/27/20	NA	2678.5	TRUE
LOND-D36E6	LOND-D36E6.CoV_21_267	SF017	3/30/20	NA	NA	F	24	Y	25.429	3/27/20	NA	2870.49	TRUE
LOND-D36F5	LOND-D36F5.CoV_21_249	SF020	3/30/20	NA	NA	M	52	N	26.086	3/21/20	CON005	2880.86	TRUE
LOND-D3701	LOND-D3701.CoV_21_255	LOND-D3701	3/31/20	NA	NA	M	36	NA	26.286	NA	NA	2260.45	TRUE
LOND-D3710	LOND-D3710.CoV_21_263	SF015	3/30/20	NA	NA	F	48	Y	26.536	3/28/20	CON005	2976.9	TRUE
LOND-D372F	LOND-D372F.CoV_21_270	LOND-D372F	3/30/20	NA	NA	M	48	Y	27.263	3/26/20	NA	2721.01	TRUE
LOND-D373E	LOND-D373E.CoV_21_279	LOND-D373E	3/30/20	NA	NA	F	34	Y	27.295	NA	NA	2646.12	TRUE
LOND-D374D	LOND-D374D.CoV_21_262	LOND-D374D	NA	NA	NA	M	43	NA	27.689	NA	NA	2678.25	TRUE
LOND-D375C	LOND-D375C.CoV_21_276	LOND-D375C	3/30/20	NA	NA	M	58	Y	27.943	3/24/20	NA	2655.29	TRUE
LOND-D376B	LOND-D376B.CoV_21_274	LOND-D376B	NA	NA	NA	M	39	NA	28.015	NA	NA	2694.12	TRUE
LOND-D377A	LOND-D377A.CoV_21_281	LOND-D377A	3/30/20	NA	NA	F	35	Y	28.434	3/27/20	NA	2893.56	TRUE
LOND-D3789	LOND-D3789.CoV_21_256	SF010	3/30/20	NA	NA	F	27	Y	28.522	3/27/20	CON005	2914.42	TRUE
LOND-D3798	LOND-D3798.CoV_21_260	LOND-D3798	3/30/20	NA	NA	F	47	Y	28.72	3/26/20	NA	2366.19	TRUE
LOND-D37A7	LOND-D37A7.CoV_21_268	LOND-D37A7	NA	NA	NA	F	31	NA	28.848	NA	NA	2901.41	TRUE
LOND-D37B6	LOND-D37B6.CoV_21_253	SF011	3/30/20	NA	NA	F	49	Y	29.183	3/30/20	CON005	2573.45	TRUE
LOND-D37C5	LOND-D37C5.CoV_21_278	SF007	3/27/20	Y	NA	M	24	Y	29.72	3/27/20	NA	2574.37	TRUE
LOND-D37D4	LOND-D37D4.CoV_21_266	SF012	3/30/20	NA	NA	F	47	N	29.77	3/22/20	NA	2832.64	TRUE
LOND-D37E3	LOND-D37E3.CoV_21_261	LOND-D37E3	3/30/20	NA	NA	M	52	NA	29.896	NA	NA	2438.95	TRUE
LOND-D37F2	LOND-D37F2.CoV_21_250	LOND-D37F2	3/30/20	NA	NA	F	13	Y	29.974	3/24/20	NA	0.190115	FALSE
LOND-D380E	LOND-D380E.CoV_21_395	LOND-D380E	3/31/20	NA	NA	M	61	Y	22.225	3/29/20	NA	765.934	FALSE
LOND-D381D	LOND-D381D.CoV_21_398	LOND-D381D	3/31/20	NA	NA	F	49	Y	25.709	3/28/20	NA	2978.62	TRUE
LOND-D382C	LOND-D382C.CoV_21_403	LOND-D382C	4/1/20	NA	NA	F	63	Y	26.581	3/27/20	NA	21.1854	FALSE
LOND-D383B	LOND-D383B.CoV_21_406	LOND-D383B	4/1/20	NA	NA	F	52	Y	26.808	3/26/20	NA	2740.53	FALSE
LOND-D384A	LOND-D384A.CoV_21_410	LOND-D384A	4/1/20	NA	NA	M	53	Y	26.859	3/30/20	NA	3007.32	TRUE
LOND-D3859	LOND-D3859.CoV_21_413	SF026	4/1/20	NA	NA	M	32	Y	26.944	3/30/20	CON006_1	0.00635388	FALSE
LOND-D3868	LOND-D3868.CoV_21_390	SF034	4/1/20	NA	NA	F	23	Y	27.078	3/27/20	NA	0.0256496	FALSE
LOND-D3877	LOND-D3877.CoV_21_393	LOND-D3877	4/1/20	NA	NA	M	33	Y	27.154	3/29/20	NA	101.78	FALSE
LOND-D3886	LOND-D3886.CoV_21_396	LOND-D3886	4/1/20	NA	NA	M	55	Y	27.208	3/30/20	NA	0.0809618	FALSE
LOND-D3895	LOND-D3895.CoV_21_399	SF027	4/1/20	NA	NA	F	22	Y	27.297	3/28/20	NA	2490.38	TRUE
LOND-D38A4	LOND-D38A4.CoV_21_404	SF032	4/1/20	NA	NA	F	43	Y	28.299	3/27/20	NA	2343.68	TRUE
LOND-D38B3	LOND-D38B3.CoV_21_408	SF035	4/1/20	NA	NA	F	47	Y	28.435	3/27/20	CON005	0.143263	FALSE
LOND-D38C2	LOND-D38C2.CoV_21_411	SF031	4/1/20	NA	NA	M	47	Y	28.741	3/31/20	CON005	0.105675	FALSE
LOND-D38D1	LOND-D38D1.CoV_21_415	SF030	4/1/20	NA	NA	F	31	Y	29.97	3/27/20	NA	0.0703608	FALSE
LOND-D38E0	LOND-D38E0.CoV_21_419	SF036	4/1/20	NA	NA	F	43	Y	24.777	3/27/20	NA	0.225663	FALSE
LOND-D38FF	LOND-D38FF.CoV_21_423	SF042	4/2/20	NA	NA	F	33	Y	25.717	3/29/20	NA	537.841	FALSE
LOND-D390B	LOND-D390B.CoV_21_427	LOND-D390B	4/2/20	NA	NA	M	43	Y	26.319	3/31/20	NA	15.1075	FALSE
LOND-D391A	LOND-D391A.CoV_21_428	LOND-D391A	4/1/20	NA	NA	F	46	NA	27.23	3/30/20	NA	112.679	FALSE
LOND-D3929	LOND-D3929.CoV_21_435	LOND-D3929	4/1/20	Y	NA	M	26	Y	28.028	NA	NA	0.171187	FALSE
LOND-D3938	LOND-D3938.CoV_21_438	LOND-D3938	4/1/20	NA	NA	M	49	Y	28.112	NA	NA	201.132	FALSE
LOND-D3947	LOND-D3947.CoV_21_439	SF029	4/1/20	NA	NA	F	55	Y	28.14	4/1/20	NA	2890.72	TRUE
LOND-D3956	LOND-D3956.CoV_21_441	LOND-D3956	4/1/20	NA	NA	F	25	N	28.668	NA	NA	0.107748	FALSE
LOND-D3965	LOND-D3965.CoV_21_426	LOND-D3965	4/1/20	NA	NA	M	29	Y	28.953	3/26/20	NA	3072.77	TRUE
LOND-D3974	LOND-D3974.CoV_21_416	SF028	4/1/20	NA	NA	F	48	Y	29.223	3/30/20	NA	2522.74	FALSE
LOND-D3983	LOND-D3983.CoV_21_421	LOND-D3983	3/31/20	NA	NA	M	46	Y	29.3	3/30/20	NA	3321	TRUE
LOND-D3992	LOND-D3992.CoV_21_463	LOND-D3992	4/2/20	NA	NA	F	43	Y	21.421	3/30/20	NA	2903.18	TRUE
LOND-D39A1	LOND-D39A1.CoV_21_462	SF041	4/2/20	NA	NA	F	30	Y	22.473	3/30/20	NA	3366.09	TRUE
LOND-D39B0	LOND-D39B0.CoV_21_474	LOND-D39B0	4/2/20	NA	NA	M	25	Y	22.865	4/1/20	NA	3432.35	TRUE
LOND-D39CF	LOND-D39CF.CoV_21_483	LOND-D39CF	4/2/20	NA	NA	M	35	Y	22.952	NA	NA	2836.59	TRUE
LOND-D39DE	LOND-D39DE.CoV_21_489	P001	4/2/20	Y	NA	M	10	Y	23.212	4/1/20	NA	1928.98	TRUE
LOND-D39ED	LOND-D39ED.CoV_21_478	LOND-D39ED	4/2/20	NA	NA	M	53	Y	24.346	3/29/20	NA	3091.5	FALSE
LOND-D39FC	LOND-D39FC.CoV_21_476	LOND-D39FC	4/2/20	Y	NA	F	12	Y	25.548	3/30/20	NA	2871.81	TRUE
LOND-D3A08	LOND-D3A08.CoV_21_473	LOND-D3A08	4/2/20	NA	NA	F	38	Y	25.742	NA	NA	3390.54	TRUE
LOND-D3A17	LOND-D3A17.CoV_21_465	LOND-D3A17	4/2/20	NA	NA	F	45	Y	26.066	3/31/20	NA	3400.39	TRUE
LOND-D3A26	LOND-D3A26.CoV_21_470	LOND-D3A26	4/2/20	NA	NA	F	41	Y	26.326	3/29/20	NA	3129.94	TRUE
LOND-D3A35	LOND-D3A35.CoV_21_487	SF050	4/3/20	NA	NA	F	29	Y	26.376	3/30/20	NA	2816.04	TRUE
LOND-D3A44	LOND-D3A44.CoV_21_467	SF038	4/2/20	NA	NA	M	24	Y	26.747	4/1/20	CON006_2	0.147711	FALSE
LOND-D3A53	LOND-D3A53.CoV_21_468	SF040	4/2/20	NA	NA	F	32	Y	26.887	3/31/20	CON006	3181.18	TRUE
LOND-D3A62	LOND-D3A62.CoV_21_464	SF043	4/2/20	NA	NA	F	30	Y	27.457	3/30/20	NA	2325.8	TRUE
LOND-D3A71	LOND-D3A71.CoV_21_475	LOND-D3A71	4/2/20	NA	NA	F	56	Y	27.469	4/1/20	NA	2996.36	TRUE
LOND-D3A80	LOND-D3A80.CoV_21_471	SF037	4/2/20	NA	NA	M	23	Y	22.4	4/1/20	CON006	2825.26	TRUE
LOND-D3A9F	LOND-D3A9F.CoV_21_488	LOND-D3A9F	4/2/20	NA	NA	F	51	Y	27.524	NA	NA	2874.67	TRUE
LOND-D3AAE	LOND-D3AAE.CoV_21_459	SF033	4/1/20	NA	NA	F	31	Y	NA	3/28/20	NA	3209.4	TRUE
LOND-D3ABD	LOND-D3ABD.CoV_21_460	LOND-D3ABD	4/2/20	NA	NA	F	31	Y	28.53	3/30/20	NA	2801.35	TRUE
LOND-D3ACC	LOND-D3ACC.CoV_21_484	SF039	4/2/20	NA	NA	F	54	Y	28.674	3/29/20	NA	2437.08	TRUE
LOND-D416C	LOND-D416C.CoV_21_492	SF049	4/3/20	NA	NA	F	58	Y	22.807	3/30/20	NA	3237.21	TRUE
LOND-D417B	LOND-D417B.CoV_21_493	LOND-D417B	4/3/20	NA	NA	F	49	Y	27.511	3/27/20	NA	2765.94	TRUE
LOND-D418A	LOND-D418A.CoV_21_494	LOND-D418A	4/3/20	NA	NA	F	56	Y	28.049	4/1/20	NA	2372.06	TRUE
LOND-D4199	LOND-D4199.CoV_21_495	LOND-D4199	4/3/20	NA	NA	NA	56	Y	19.995	3/31/20	NA	2327.9	TRUE
LOND-D41A8	LOND-D41A8.CoV_21_496	LOND-D41A8	4/2/20	NA	NA	F	24	Y	31.634	3/30/20	NA	0.392803	FALSE
LOND-D41B7	LOND-D41B7.CoV_21_497	SF048	4/3/20	NA	NA	F	31	Y	29.918	3/25/20	NA	3012.56	TRUE
LOND-D41C6	LOND-D41C6.CoV_21_498	LOND-D41C6	4/2/20	NA	NA	F	27	Y	28.18	3/28/20	NA	2834.84	TRUE
LOND-D41D5	LOND-D41D5.CoV_21_499	SF053	4/3/20	NA	NA	F	46	Y	29.691	4/3/20	CON005	2531.66	TRUE
LOND-D41E4	LOND-D41E4.CoV_21_500	LOND-D41E4	4/3/20	NA	NA	F	44	Y	27.392	4/2/20	NA	2176.18	TRUE
LOND-D41F3	LOND-D41F3.CoV_21_501	SF037	4/2/20	NA	NA	M	23	Y	22.4	4/1/20	CON006	2756.4	TRUE
LOND-D420F	LOND-D420F.CoV_21_502	SF056	4/4/20	NA	NA	F	50	Y	29.937	4/3/20	CON005	2935.54	TRUE
LOND-D421E	LOND-D421E.CoV_21_503	LOND-D421E	4/3/20	NA	NA	M	51	Y	21.548	3/30/20	NA	2934.79	TRUE
LOND-D422D	LOND-D422D.CoV_21_504	SF051	4/3/20	NA	NA	F	22	Y	23.254	3/31/20	NA	2623.2	TRUE
LOND-D423C	LOND-D423C.CoV_21_505	SF045	4/3/20	NA	NA	F	31	N	33.948	3/24/20	NA	2245.07	FALSE
LOND-D424B	LOND-D424B.CoV_21_506	LOND-D424B	4/3/20	NA	NA	F	20	Y	22.726	4/1/20	NA	3109.24	TRUE
LOND-D425A	LOND-D425A.CoV_21_507	SF052	4/3/20	NA	NA	F	48	N	31.878	3/28/20	CON005	0.0999565	FALSE
LOND-D4269	LOND-D4269.CoV_21_508	SF001	4/3/20	NA	NA	M	39	N	34.634	3/24/20	NA	2216.93	FALSE
LOND-D4278	LOND-D4278.CoV_21_509	SF054	4/4/20	NA	NA	F	50	Y	34.993	3/22/20	NA	2241.22	FALSE
LOND-D4287	LOND-D4287.CoV_21_510	LOND-D4287	4/2/20	NA	NA	M	49	Y	22.719	3/29/20	NA	2664.78	TRUE
LOND-D4296	LOND-D4296.CoV_21_511	SF046	4/3/20	NA	NA	M	53	N	30.674	3/23/20	CON006_1	0.146206	FALSE
LOND-D42A5	LOND-D42A5.CoV_21_512	LOND-D42A5	4/2/20	NA	NA	F	64	Y	32.5	NA	NA	2815.08	FALSE
LOND-D42B4	LOND-D42B4.CoV_21_513	SF047	4/3/20	NA	NA	F	54	Y	26.48	3/27/20	CON005	2871.2	TRUE
LOND-D42C3	LOND-D42C3.CoV_21_514	LOND-D42C3	4/3/20	NA	NA	F	56	Y	28.303	4/2/20	NA	2378.93	TRUE
LOND-D42D2	LOND-D42D2.CoV_21_515	SF044	4/3/20	NA	NA	F	22	Y	30.985	3/27/20	NA	0.175601	FALSE
LOND-D42E1	LOND-D42E1.CoV_21_516	LOND-D42E1	4/3/20	NA	NA	F	64	Y	21.889	4/1/20	NA	3085.06	TRUE
LOND-D42F0	LOND-D42F0.CoV_21_531	SF061	4/6/20	NA	NA	NA	52	NA	21.06	4/3/20	NA	2943.84	TRUE
LOND-D430C	LOND-D430C.CoV_21_529	LOND-D430C	4/3/20	NA	NA	M	40	Y	22.107	3/30/20	NA	2569.27	TRUE
LOND-D431B	LOND-D431B.CoV_21_519	LOND-D431B	4/3/20	NA	NA	F	61	Y	23.184	3/31/20	NA	2343.25	TRUE
LOND-D432A	LOND-D432A.CoV_21_533	LOND-D432A	4/3/20	NA	NA	M	24	Y	23.386	4/1/20	NA	2438.76	TRUE
LOND-D4339	LOND-D4339.CoV_21_530	SF058	4/4/20	NA	NA	M	54	N	25.231	3/28/20	CON005	2721.05	TRUE
LOND-D4348	LOND-D4348.CoV_21_532	SF055	4/4/20	NA	NA	M	25	Y	26.553	3/27/20	CON006	2382.15	TRUE
LOND-D4357	LOND-D4357.CoV_21_526	LOND-D4357	4/3/20	NA	NA	F	33	Y	26.865	3/29/20	NA	3174.14	TRUE
LOND-D4366	LOND-D4366.CoV_21_525	SF057	4/4/20	NA	NA	F	44	Y	29.199	3/29/20	CON005	2618.14	TRUE
LOND-D4375	LOND-D4375.CoV_21_524	LOND-D4375	4/3/20	NA	NA	M	62	Y	29.539	3/30/20	NA	2221.36	TRUE
LOND-D4384	LOND-D4384.CoV_21_522	SF014	4/4/20	NA	NA	F	38	N	31.032	3/27/20	CON005	0.205163	FALSE
LOND-D4393	LOND-D4393.CoV_21_523	LOND-D4393	4/2/20	NA	NA	F	45	Y	31.48	3/29/20	NA	2611.31	FALSE
LOND-D43A2	LOND-D43A2.CoV_21_521	SF062	4/6/20	NA	NA	F	46	Y	31.867	4/5/20	CON005	0.295623	FALSE
LOND-D43B1	LOND-D43B1.CoV_21_520	SF021	4/6/20	NA	NA	F	26	N	32.31	3/28/20	NA	0.176671	FALSE
LOND-D43C0	LOND-D43C0.CoV_21_527	SF060	4/6/20	NA	NA	F	25	Y	33.439	3/28/20	NA	0.200983	FALSE
LOND-D43DF	LOND-D43DF.CoV_21_518	LOND-D43DF	4/3/20	NA	NA	M	35	Y	34.612	3/31/20	NA	0.131826	FALSE
LOND-D43EE	LOND-D43EE.CoV_21_041	SF059	4/6/20	NA	NA	F	51	Y	20.736	4/2/20	NA	2783.15	TRUE
LOND-D43FD	LOND-D43FD.CoV_21_030	LOND-D43FD	4/3/20	NA	NA	F	23	Y	24.5	3/30/20	NA	2798.6	TRUE
LOND-D4409	LOND-D4409.CoV_21_028	LOND-D4409	4/6/20	NA	NA	M	60	Y	25.742	4/4/20	NA	2840.56	TRUE
LOND-D4418	LOND-D4418.CoV_21_034	LOND-D4418	4/6/20	Y	NA	M	43	Y	26.035	3/30/20	NA	2714.05	TRUE
LOND-D4427	LOND-D4427.CoV_21_029	LOND-D4427	4/6/20	NA	NA	F	38	Y	26.186	3/30/20	NA	2725.6	TRUE
LOND-D4436	LOND-D4436.CoV_21_037	LOND-D4436	4/6/20	NA	NA	M	49	Y	26.539	4/5/20	NA	2473.88	TRUE
LOND-D4445	LOND-D4445.CoV_21_035	LOND-D4445	4/6/20	Y	NA	F	51	Y	26.791	NA	NA	3000.69	TRUE
LOND-D4454	LOND-D4454.CoV_21_038	LOND-D4454	4/6/20	NA	NA	F	46	Y	26.863	NA	NA	2618.53	TRUE
LOND-D4463	LOND-D4463.CoV_21_033	LOND-D4463	4/6/20	NA	NA	F	54	Y	27.915	NA	NA	2980.73	TRUE
LOND-D4472	LOND-D4472.CoV_21_045	LOND-D4472	4/6/20	NA	NA	F	22	Y	28.044	3/31/20	NA	3083.04	TRUE
LOND-D4481	LOND-D4481.CoV_21_043	SF064	4/7/20	NA	NA	M	45	N	28.745	3/30/20	NA	2567.88	TRUE
LOND-D4490	LOND-D4490.CoV_21_031	SF022	4/7/20	NA	NA	F	53	N	28.888	3/25/20	NA	2659.42	TRUE
LOND-D44AF	LOND-D44AF.CoV_21_044	LOND-D44AF	4/6/20	NA	NA	M	31	Y	29.509	3/31/20	NA	2403.84	TRUE
LOND-D44BE	LOND-D44BE.CoV_21_032	LOND-D44BE	4/6/20	NA	NA	NA	27	Y	29.915	4/2/20	NA	2399.58	FALSE
LOND-D44CD	LOND-D44CD.CoV_21_042	LOND-D44CD	4/6/20	NA	NA	M	23	NA	30.4	NA	NA	2484.5	FALSE
LOND-D44DC	LOND-D44DC.CoV_21_039	SF033	4/7/20	NA	NA	F	31	Y	31.56	3/28/20	NA	2335.13	TRUE
LOND-D44EB	LOND-D44EB.CoV_21_040	LOND-D44EB	4/6/20	NA	NA	F	29	Y	31.685	4/2/20	NA	2741.45	FALSE
LOND-D44FA	LOND-D44FA.CoV_21_046	SF018	4/7/20	NA	NA	F	31	N	31.987	3/27/20	CON005	2635.61	FALSE
LOND-D4506	LOND-D4506.CoV_21_027	LOND-D4506	4/3/20	NA	NA	M	44	Y	32.6	3/29/20	NA	2581.49	FALSE
LOND-D4515	LOND-D4515.CoV_21_047	LOND-D4515	4/6/20	NA	NA	F	52	NA	34.212	NA	NA	2552.75	FALSE
LOND-D4524	LOND-D4524.CoV_21_065	SF065	4/7/20	NA	NA	F	31	Y	17.391	4/5/20	NA	2848.37	TRUE
LOND-D4533	LOND-D4533.CoV_21_057	LOND-D4533	4/7/20	NA	NA	M	57	Y	20.684	4/4/20	NA	2957.37	TRUE
LOND-D4542	LOND-D4542.CoV_21_077	LOND-D4542	4/7/20	NA	NA	F	36	Y	21.274	4/4/20	NA	2940.59	TRUE
LOND-D4551	LOND-D4551.CoV_21_060	LOND-D4551	4/7/20	NA	NA	M	63	Y	22.251	4/5/20	NA	2344.1	TRUE
LOND-D4560	LOND-D4560.CoV_21_061	LOND-D4560	4/7/20	NA	NA	F	46	Y	23.059	4/4/20	NA	3057.66	TRUE
LOND-D457F	LOND-D457F.CoV_21_049	LOND-D457F	4/7/20	NA	NA	F	46	Y	23.755	4/2/20	NA	3130.73	TRUE
LOND-D458E	LOND-D458E.CoV_21_055	LOND-D458E	4/7/20	NA	NA	M	30	Y	24.272	NA	NA	3043.33	TRUE
LOND-D459D	LOND-D459D.CoV_21_078	LOND-D459D	4/7/20	NA	NA	F	46	Y	24.781	NA	NA	2700.08	TRUE
LOND-D45AC	LOND-D45AC.CoV_21_068	LOND-D45AC	4/7/20	NA	NA	F	52	Y	25.024	4/4/20	NA	2568.44	TRUE
LOND-D45BB	LOND-D45BB.CoV_21_067	SF067	4/7/20	NA	NA	F	46	Y	25.227	4/6/20	NA	3001.6	TRUE
LOND-D45CA	LOND-D45CA.CoV_21_070	LOND-D45CA	4/7/20	Y	NA	M	41	Y	25.78	NA	NA	2733.8	TRUE
LOND-D45D9	LOND-D45D9.CoV_21_056	LOND-D45D9	4/6/20	NA	NA	F	28	Y	26.14	4/3/20	NA	2150.95	TRUE
LOND-D45E8	LOND-D45E8.CoV_21_074	SF063	4/7/20	NA	NA	F	40	Y	26.486	4/7/20	NA	2249.48	TRUE
LOND-D45F7	LOND-D45F7.CoV_21_075	LOND-D45F7	4/7/20	NA	NA	M	26	Y	27.3	NA	NA	2593.77	TRUE
LOND-D4603	LOND-D4603.CoV_21_079	LOND-D4603	4/7/20	NA	NA	F	35	Y	27.748	NA	NA	2911.36	TRUE
LOND-D4612	LOND-D4612.CoV_21_054	LOND-D4612	4/7/20	NA	NA	F	49	Y	28.203	NA	NA	2181.14	TRUE
LOND-D4621	LOND-D4621.CoV_21_072	LOND-D4621	4/7/20	NA	NA	M	33	Y	29.314	NA	NA	2500.05	TRUE
LOND-D4630	LOND-D4630.CoV_21_064	LOND-D4630	4/7/20	NA	NA	F	37	Y	29.497	NA	NA	2956.95	TRUE
LOND-D464F	LOND-D464F.CoV_21_066	SF019	4/7/20	NA	NA	F	49	Y	30.603	3/26/20	CON005	2506.54	FALSE
LOND-D465E	LOND-D465E.CoV_21_051	LOND-D465E	4/7/20	NA	NA	F	27	Y	30.745	NA	NA	2541.89	FALSE
LOND-D466D	LOND-D466D.CoV_21_063	LOND-D466D	4/7/20	NA	NA	F	39	Y	30.81	NA	NA	2463.14	FALSE
LOND-D467C	LOND-D467C.CoV_21_052	LOND-D467C	4/7/20	NA	NA	M	44	Y	31.09	4/3/20	NA	2713.59	FALSE
LOND-D468B	LOND-D468B.CoV_21_062	LOND-D468B	4/7/20	NA	NA	F	33	Y	31.095	4/3/20	NA	2607.41	FALSE
LOND-D469A	LOND-D469A.CoV_21_059	LOND-D469A	4/7/20	NA	NA	M	35	Y	31.123	4/3/20	NA	2325.72	FALSE
LOND-D46A9	LOND-D46A9.CoV_21_081	LOND-D46A9	4/7/20	NA	NA	F	44	Y	31.177	4/4/20	NA	2717.31	FALSE
LOND-D46B8	LOND-D46B8.CoV_21_080	LOND-D46B8	4/7/20	NA	NA	F	28	Y	31.245	NA	NA	2358.8	FALSE
LOND-D46C7	LOND-D46C7.CoV_21_071	LOND-D46C7	4/7/20	NA	NA	F	63	Y	31.874	NA	NA	2536.22	FALSE
LOND-D46D6	LOND-D46D6.CoV_21_069	LOND-D46D6	4/7/20	NA	NA	M	47	Y	32.481	3/30/20	NA	2221.73	FALSE
LOND-D46E5	LOND-D46E5.CoV_21_053	SF066	4/7/20	NA	NA	M	42	Y	33.481	4/1/20	NA	2038.06	FALSE
LOND-D46F4	LOND-D46F4.CoV_21_076	LOND-D46F4	4/7/20	NA	NA	F	29	Y	33.611	NA	NA	1408.37	FALSE
LOND-D4700	LOND-D4700.CoV_21_050	LOND-D4700	4/7/20	NA	NA	F	28	Y	34.278	NA	NA	1725.88	FALSE
LOND-D471F	LOND-D471F.CoV_21_058	SF032	4/7/20	NA	NA	F	43	N	34.659	3/27/20	NA	1510.79	FALSE
LOND-D472E	LOND-D472E.CoV_21_082	LOND-D472E	4/7/20	NA	NA	M	29	Y	21.967	NA	NA	2543.84	TRUE
LOND-D473D	LOND-D473D.CoV_21_084	SF068	4/8/20	NA	NA	F	49	Y	34.397	3/30/20	CON005	2792.41	FALSE
LOND-D474C	LOND-D474C.CoV_21_085	SF039	4/8/20	NA	NA	F	54	N	34.826	29/03/200	NA	2406.26	FALSE
LOND-D475B	LOND-D475B.CoV_21_087	SF020	4/8/20	NA	NA	M	52	N	31.031	3/21/20	CON005	1773.31	TRUE
LOND-D476A	LOND-D476A.CoV_21_088	SF035	4/8/20	NA	NA	F	47	N	31.968	3/27/20	CON005	2722.08	FALSE
LOND-D4779	LOND-D4779.CoV_21_090	SF069	4/8/20	NA	NA	F	55	Y	27.15	4/4/20	NA	2996.31	TRUE
LOND-D4788	LOND-D4788.CoV_21_091	SF031	4/8/20	NA	NA	M	47	Y	34.514	3/31/20	CON005	2378.1	FALSE
LOND-D4797	LOND-D4797.CoV_21_092	SF071	4/8/20	NA	NA	F	29	Y	25.265	4/2/20	NA	2141.78	TRUE
LOND-D47A6	LOND-D47A6.CoV_21_094	SF070	4/8/20	NA	NA	F	24	Y	34.946	4/7/20	NA	2507.27	FALSE
LOND-D47B5	LOND-D47B5.CoV_21_095	LOND-D47B5	4/7/20	NA	NA	F	37	Y	33.852	4/4/20	NA	2490.28	FALSE
LOND-D4955	LOND-D4955.CoV_21_097	LOND-D4955	4/8/20	NA	NA	M	63	NA	22.364	NA	NA	2338.1	TRUE
LOND-D4964	LOND-D4964.CoV_21_101	LOND-D4964	4/8/20	NA	NA	F	63	NA	25.737	NA	NA	2285.12	TRUE
LOND-D4973	LOND-D4973.CoV_21_102	LOND-D4973	4/8/20	NA	NA	F	39	Y	25.979	4/5/20	NA	2258.09	TRUE
LOND-D4982	LOND-D4982.CoV_21_103	SF074	4/9/20	NA	NA	F	32	Y	16.246	4/6/20	NA	2488.06	TRUE
LOND-D4991	LOND-D4991.CoV_21_104	SF052	4/9/20	NA	NA	F	48	N	28.21	3/28/20	CON005	2328.91	TRUE
LOND-D49A0	LOND-D49A0.CoV_21_108	LOND-D49A0	4/8/20	NA	NA	F	46	NA	25.14	NA	NA	2116.38	TRUE
LOND-D49BF	LOND-D49BF.CoV_21_111	LOND-D49BF	4/8/20	NA	NA	F	26	NA	25.863	NA	NA	2535.05	TRUE
LOND-D49CE	LOND-D49CE.CoV_21_112	LOND-D49CE	4/8/20	NA	NA	F	29	Y	25.233	4/5/20	NA	2429.82	TRUE
LOND-D49DD	LOND-D49DD.CoV_21_113	SF058	4/9/20	NA	NA	M	54	N	26.681	3/28/20	CON005	2509.16	TRUE
LOND-D49EC	LOND-D49EC.CoV_21_117	LOND-D49EC	4/8/20	NA	NA	F	36	NA	24.002	NA	NA	1843.96	TRUE
LOND-D49FB	LOND-D49FB.CoV_21_119	SF072	4/9/20	NA	NA	F	26	Y	29.58	4/7/20	NA	2185.01	TRUE
LOND-D4A07	LOND-D4A07.CoV_21_120	LOND-D4A07	4/8/20	NA	NA	F	59	NA	22.143	NA	NA	2317.91	TRUE
LOND-D4A16	LOND-D4A16.CoV_21_122	LOND-D4A16	4/8/20	NA	NA	F	48	Y	27.833	4/5/20	NA	2634.9	TRUE
LOND-D4A25	LOND-D4A25.CoV_21_123	SF073	4/9/20	NA	NA	F	28	Y	24.643	4/8/20	NA	2699.11	TRUE
LOND-D4A34	LOND-D4A34.CoV_21_125	LOND-D4A34	4/8/20	NA	NA	F	54	NA	24.593	NA	NA	2063.98	TRUE
LOND-D4A43	LOND-D4A43.CoV_21_126	LOND-D4A43	4/8/20	NA	NA	F	39	Y	18.829	4/5/20	NA	2519.82	TRUE
LOND-D4A52	LOND-D4A52.CoV_21_128	LOND-D4A52	4/9/20	NA	NA	F	50	NA	24.063	NA	NA	2545.74	TRUE
LOND-D4A61	LOND-D4A61.CoV_21_129	LOND-D4A61	4/9/20	NA	NA	M	73	Y	26.114	4/7/20	NA	2319.9	TRUE
LOND-D4A70	LOND-D4A70.CoV_21_131	LOND-D4A70	4/9/20	NA	NA	M	30	NA	28.619	NA	NA	2426.66	TRUE
LOND-D4A8F	LOND-D4A8F.CoV_21_132	LOND-D4A8F	4/9/20	NA	NA	F	48	Y	21.72	4/6/20	NA	2602.99	TRUE
LOND-D4A9E	LOND-D4A9E.CoV_21_133	LOND-D4A9E	4/9/20	NA	NA	M	32	Y	22.929	4/7/20	NA	2461.62	TRUE
LOND-D4AAD	LOND-D4AAD.CoV_21_137	LOND-D4AAD	4/9/20	NA	NA	F	41	Y	20.95	4/6/20	NA	2729.99	TRUE
LOND-D4ABC	LOND-D4ABC.CoV_21_138	LOND-D4ABC	4/9/20	NA	NA	M	53	Y	24.777	4/6/20	NA	2409.13	TRUE
LOND-D4ACB	LOND-D4ACB.CoV_21_139	LOND-D4ACB	4/9/20	NA	NA	M	35	NA	23.894	NA	NA	2688.57	TRUE
LOND-D4ADA	LOND-D4ADA.CoV_21_142	LOND-D4ADA	4/9/20	Y	NA	NA	62	Y	27.365	NA	NA	2716.42	TRUE
LOND-D4AE9	LOND-D4AE9.CoV_21_147	LOND-D4AE9	4/9/20	NA	NA	F	23	Y	26.113	4/2/20	NA	2469.28	TRUE
LOND-D4AF8	LOND-D4AF8.CoV_21_149	LOND-D4AF8	4/9/20	NA	NA	F	41	NA	29.518	NA	NA	2269.85	TRUE
LOND-D4B04	LOND-D4B04.CoV_21_152	LOND-D4B04	4/9/20	NA	NA	F	36	Y	26.779	4/4/20	NA	2412.94	TRUE
LOND-D4B13	LOND-D4B13.CoV_21_154	LOND-D4B13	4/9/20	NA	NA	F	46	Y	24.212	NA	NA	2603.89	TRUE
LOND-D4B22	LOND-D4B22.CoV_21_155	LOND-D4B22	4/9/20	NA	NA	F	28	Y	23.647	4/6/20	NA	2520.61	TRUE
LOND-D4B31	LOND-D4B31.CoV_21_156	LOND-D4B31	4/9/20	NA	NA	F	39	Y	21.904	NA	NA	2481.31	TRUE
LOND-D4B40	LOND-D4B40.CoV_21_157	LOND-D4B40	4/10/20	NA	NA	F	46	NA	23.614	NA	NA	2493.29	TRUE
LOND-D4B5F	LOND-D4B5F.CoV_21_158	LOND-D4B5F	4/10/20	NA	NA	F	46	NA	26.679	NA	NA	2448.59	TRUE
LOND-D4B6E	LOND-D4B6E.CoV_21_159	LOND-D4B6E	4/10/20	NA	NA	F	31	NA	21.625	NA	NA	2485.61	TRUE
LOND-D4B7D	LOND-D4B7D.CoV_21_160	LOND-D4B7D	4/10/20	NA	NA	F	48	NA	25.411	NA	NA	2459.15	TRUE
LOND-D4B8C	LOND-D4B8C.CoV_21_161	LOND-D4B8C	4/10/20	NA	NA	M	30	NA	29.227	NA	NA	2307.23	TRUE
LOND-D4B9B	LOND-D4B9B.CoV_21_162	LOND-D4B9B	4/10/20	NA	NA	M	35	NA	23.808	NA	NA	2539.07	TRUE
LOND-D4BAA	LOND-D4BAA.CoV_21_165	LOND-D4BAA	4/10/20	NA	NA	F	30	NA	28.279	NA	NA	2608.71	TRUE
LOND-D4BB9	LOND-D4BB9.CoV_21_166	LOND-D4BB9	4/10/20	NA	NA	M	28	NA	24.489	NA	NA	2512.93	TRUE
LOND-D4BC8	LOND-D4BC8.CoV_21_167	LOND-D4BC8	4/10/20	NA	NA	F	26	NA	23.838	NA	NA	2497.77	TRUE
LOND-D4BD7	LOND-D4BD7.CoV_21_168	LOND-D4BD7	4/10/20	NA	NA	M	51	NA	20.807	NA	NA	2726.09	TRUE
LOND-D4BE6	LOND-D4BE6.CoV_21_170	LOND-D4BE6	4/13/20	NA	NA	M	50	NA	24.935	NA	NA	2606.51	TRUE
LOND-D4BF5	LOND-D4BF5.CoV_21_173	LOND-D4BF5	4/13/20	NA	NA	F	59	NA	27.96	NA	NA	2581.9	TRUE
LOND-D4C01	LOND-D4C01.CoV_21_174	LOND-D4C01	4/13/20	Y	NA	F	25	NA	22.542	NA	NA	2609.08	TRUE
LOND-D4C10	LOND-D4C10.CoV_21_176	LOND-D4C10	4/13/20	NA	NA	NA	31	NA	29.066	NA	NA	2301.07	TRUE
LOND-D4C2F	LOND-D4C2F.CoV_21_177	LOND-D4C2F	4/13/20	NA	NA	M	28	NA	26.625	NA	NA	2381.78	TRUE
LOND-D4C3E	LOND-D4C3E.CoV_21_178	LOND-D4C3E	4/13/20	Y	NA	M	61	NA	21.753	NA	NA	2031.34	TRUE
LOND-D4C4D	LOND-D4C4D.CoV_21_181	LOND-D4C4D	4/13/20	NA	NA	M	47	NA	27.709	NA	NA	2676.62	TRUE
LOND-D4C5C	LOND-D4C5C.CoV_21_182	LOND-D4C5C	4/13/20	NA	NA	M	33	NA	29.116	NA	NA	2694.36	TRUE
LOND-D4C6B	LOND-D4C6B.CoV_21_184	SF075	4/14/20	NA	NA	F	26	Y	26.107	4/12/20	NA	2419.97	TRUE
LOND-D4C7A	LOND-D4C7A.CoV_21_186	LOND-D4C7A	4/14/20	NA	NA	F	31	NA	24.368	NA	NA	2688.73	TRUE
LOND-D4C89	LOND-D4C89.CoV_21_188	LOND-D4C89	4/14/20	NA	NA	F	30	Y	24.818	NA	NA	2199.17	TRUE
LOND-D4C98	LOND-D4C98.CoV_21_190	LOND-D4C98	4/14/20	NA	NA	F	24	Y	29.049	NA	NA	2751.37	TRUE
LOND-D4CA7	LOND-D4CA7.CoV_21_191	LOND-D4CA7	4/14/20	NA	NA	F	23	NA	26.128	NA	NA	2654.95	TRUE
LOND-D4CB6	LOND-D4CB6.CoV_21_193	LOND-D4CB6	4/14/20	Y	NA	M	49	Y	28.125	NA	NA	2724.11	TRUE
LOND-D4CC5	LOND-D4CC5.CoV_21_195	LOND-D4CC5	4/14/20	NA	NA	NA	31	Y	28.974	NA	NA	2549.2	TRUE
LOND-D4CD4	LOND-D4CD4.CoV_21_198	LOND-D4CD4	4/14/20	NA	NA	F	55	Y	24.123	4/10/20	NA	0.365381	FALSE
LOND-D4CE3	LOND-D4CE3.CoV_21_200	SF077	4/15/20	NA	NA	F	35	Y	24.221	4/13/20	NA	2156.03	TRUE
LOND-D4CF2	LOND-D4CF2.CoV_21_201	P002	4/11/20	NA	Y	M	0.09589	Y	20.1	NA	NA	2028.01	TRUE
LOND-D4D0E	LOND-D4D0E.CoV_21_212	SF076	4/15/20	NA	NA	F	27	Y	22.104	4/6/20	NA	2741.94	TRUE
LOND-D6A23	LOND-D6A23.CoV_21_220	SF078	4/18/20	NA	NA	F	54	Y	27.33	4/9/20	NA	2467.3	TRUE
LOND-D6A32	LOND-D6A32.CoV_21_237	LOND-D6A32	4/21/20	NA	Y	M	74	NA	24.43	NA	NA	2547.36	TRUE
LOND-D6A41	LOND-D6A41.CoV_21_236	LOND-D6A41	4/21/20	NA	NA	M	32	NA	25.33	NA	NA	2709.4	TRUE
LOND-D6A50	LOND-D6A50.CoV_21_241	LOND-D6A50	4/22/20	NA	NA	M	59	Y	22.35	4/19/20	NA	2822.88	TRUE
LOND-D6A6F	LOND-D6A6F.CoV_21_242	SF079	4/22/20	NA	NA	NA	29	Y	24.8	4/18/20	NA	2797.01	TRUE
LOND-D6A7E	LOND-D6A7E.CoV_21_244	LOND-D6A7E	4/22/20	NA	NA	F	50	NA	25.9	NA	NA	2651.35	TRUE
LOND-D6A8D	LOND-D6A8D.CoV_21_243	LOND-D6A8D	4/22/20	Y	NA	F	20	NA	29	NA	NA	2527.67	TRUE
LOND-D6A9C	LOND-D6A9C.CoV_21_534	LOND-D6A9C	4/24/20	NA	Y	F	83	NA	27.23	NA	NA	2403.1	TRUE
LOND-D6AAB	LOND-D6AAB.CoV_21_347	LOND-D6AAB	4/2/20	NA	NA	M	25	Y	22.865	4/1/20	NA	1579.8	FALSE
LOND-D6ABA	LOND-D6ABA.CoV_21_388	P003	4/30/20	NA	Y	F	1	Y	31.0329	NA	NA	2403.9	FALSE
LOND-D6AC9	LOND-D6AC9.CoV_21_442	SF080	5/13/20	NA	NA	F	32	Y	19.57	5/12/20	NA	3277.91	TRUE
LOND-D6AD8	LOND-D6AD8.CoV_21_448	LOND-D6AD8	5/13/20	NA	NA	F	24	NA	27.7	NA	NA	2492.63	TRUE
LOND-D6AE7	LOND-D6AE7.CoV_21_447	LOND-D6AE7	5/13/20	NA	NA	F	47	NA	28.01	NA	NA	2376.77	TRUE
LOND-D6AF6	LOND-D6AF6.CoV_21_444	LOND-D6AF6	5/13/20	Y	NA	M	50	NA	30.9	NA	NA	0.168478	FALSE
LOND-D6B99	LOND-D6B99.CoV_21_491	LOND-D6B99	5/23/20	NA	Y	M	77	Y	28.912	5/5/20	NA	2647.61	TRUE
LOND-D6BA8	LOND-D6BA8.CoV_21_014	LOND-D6BA8	3/26/20	NA	NA	F	38	Y	32.7892	3/23/20	NA	2535.31	FALSE
LOND-D6BB7	LOND-D6BB7.CoV_21_004	LOND-D6BB7	3/27/20	NA	NA	M	36	Y	31.2	3/25/20	NA	2049.49	FALSE
LOND-D6BC6	LOND-D6BC6.CoV_21_001	LOND-D6BC6	3/27/20	NA	NA	M	58	Y	31.2	3/16/20	NA	2657.38	FALSE
LOND-D6BD5	LOND-D6BD5.CoV_21_011	LOND-D6BD5	3/27/20	NA	NA	M	40	Y	31.55	3/26/20	NA	2525.83	FALSE
LOND-D6BE4	LOND-D6BE4.CoV_21_007	LOND-D6BE4	3/26/20	NA	NA	F	25	Y	32.307	NA	NA	2046.1	FALSE
LOND-D6BF3	LOND-D6BF3.CoV_21_019	LOND-D6BF3	3/27/20	NA	NA	F	32	Y	35.11	3/20/20	NA	2036.6	FALSE
LOND-D6C0F	LOND-D6C0F.CoV_21_026	LOND-D6C0F	3/26/20	NA	NA	M	49	Y	35.5	3/18/20	NA	0.179648	FALSE
LOND-D6C1E	LOND-D6C1E.CoV_21_010	LOND-D6C1E	3/26/20	NA	NA	M	38	Y	NA	3/17/20	NA	586.089	FALSE
LOND-D6C2D	LOND-D6C2D.CoV_21_202	LOND-D6C2D	3/30/20	NA	NA	NA	37	NA	30.707	NA	NA	2348.55	FALSE
LOND-D6C3C	LOND-D6C3C.CoV_21_205	LOND-D6C3C	3/27/20	Y	NA	F	59	Y	31.237	3/23/20	NA	2339.28	FALSE
LOND-D6C4B	LOND-D6C4B.CoV_21_204	LOND-D6C4B	3/27/20	NA	NA	F	30	Y	31.302	3/23/20	NA	1594.16	FALSE
LOND-D6C5A	LOND-D6C5A.CoV_21_203	LOND-D6C5A	NA	NA	NA	NA	50	NA	31.68	NA	NA	2094.42	FALSE
LOND-D6C69	LOND-D6C69.CoV_21_207	LOND-D6C69	3/30/20	NA	NA	M	31	Y	32.811	3/25/20	NA	1719.74	FALSE
LOND-D6C78	LOND-D6C78.CoV_21_206	LOND-D6C78	3/30/20	NA	NA	NA	28	NA	32.95	NA	NA	31.7924	FALSE
LOND-D6C87	LOND-D6C87.CoV_21_275	LOND-D6C87	3/30/20	NA	NA	F	47	N	30.253	3/22/20	NA	2599.8	FALSE
LOND-D6C96	LOND-D6C96.CoV_21_252	LOND-D6C96	3/30/20	NA	NA	F	33	Y	31.047	3/25/20	NA	2302.69	FALSE
LOND-D6CA5	LOND-D6CA5.CoV_21_272	LOND-D6CA5	3/30/20	NA	NA	F	35	Y	32.149	3/27/20	NA	2706.76	FALSE
LOND-D6CB4	LOND-D6CB4.CoV_21_254	LOND-D6CB4	3/30/20	NA	NA	F	37	Y	33.037	3/28/20	NA	0.244323	FALSE
LOND-D6CC3	LOND-D6CC3.CoV_21_273	LOND-D6CC3	3/30/20	NA	NA	M	52	Y	33.408	3/28/20	NA	2106.25	FALSE
LOND-D6CD2	LOND-D6CD2.CoV_21_265	LOND-D6CD2	3/29/20	NA	NA	F	27	Y	34.505	NA	NA	2617.4	FALSE
LOND-D6CE1	LOND-D6CE1.CoV_21_269	LOND-D6CE1	3/30/20	NA	NA	M	57	Y	34.55	3/27/20	NA	2575.91	FALSE
LOND-D6CF0	LOND-D6CF0.CoV_21_280	LOND-D6CF0	3/30/20	NA	NA	F	46	Y	35.598	3/25/20	NA	0.221382	FALSE
LOND-D6D0C	LOND-D6D0C.CoV_21_350	LOND-D6D0C	3/31/20	NA	NA	M	53	NA	30.069	NA	NA	1675.03	FALSE
LOND-D6D1B	LOND-D6D1B.CoV_21_370	LOND-D6D1B	3/31/20	NA	NA	F	33	Y	30.073	3/27/20	NA	3328.56	FALSE
LOND-D6D2A	LOND-D6D2A.CoV_21_375	LOND-D6D2A	3/31/20	NA	NA	F	54	NA	30.535	NA	NA	3555.47	FALSE
LOND-D6D39	LOND-D6D39.CoV_21_355	LOND-D6D39	3/30/20	NA	NA	F	43	Y	31.761	NA	NA	2754.11	FALSE
LOND-D6D48	LOND-D6D48.CoV_21_365	LOND-D6D48	3/31/20	NA	NA	F	31	Y	32.122	3/26/20	NA	3516.71	FALSE
LOND-D6D57	LOND-D6D57.CoV_21_380	LOND-D6D57	3/31/20	NA	NA	M	63	N	32.929	3/15/20	NA	3282.56	FALSE
LOND-D6D66	LOND-D6D66.CoV_21_360	LOND-D6D66	3/31/20	NA	NA	F	31	Y	33.286	3/27/20	NA	2826.7	FALSE
LOND-D6D75	LOND-D6D75.CoV_21_362	LOND-D6D75	3/31/20	NA	NA	F	26	Y	33.416	3/29/20	NA	2588.24	FALSE
LOND-D6D84	LOND-D6D84.CoV_21_381	LOND-D6D84	3/31/20	NA	NA	M	56	Y	34.879	3/30/20	NA	2493.54	FALSE
LOND-D6D93	LOND-D6D93.CoV_21_361	LOND-D6D93	3/31/20	NA	NA	F	46	Y	35.17	3/23/20	NA	2540.05	FALSE
LOND-D6DA2	LOND-D6DA2.CoV_21_402	LOND-D6DA2	4/1/20	NA	NA	M	31	Y	30.168	3/27/20	NA	2965.65	FALSE
LOND-D6DB1	LOND-D6DB1.CoV_21_391	LOND-D6DB1	4/1/20	NA	NA	M	50	Y	30.867	3/30/20	NA	2670.25	FALSE
LOND-D6DC0	LOND-D6DC0.CoV_21_394	LOND-D6DC0	4/1/20	NA	NA	M	41	Y	30.901	3/26/20	NA	2884.92	FALSE
LOND-D6DDF	LOND-D6DDF.CoV_21_412	LOND-D6DDF	4/1/20	NA	NA	M	45	Y	30.959	3/31/20	NA	2777.8	FALSE
LOND-D6DEE	LOND-D6DEE.CoV_21_414	LOND-D6DEE	4/1/20	NA	NA	M	36	Y	31.445	3/29/20	NA	2917.28	FALSE
LOND-D6DFD	LOND-D6DFD.CoV_21_400	LOND-D6DFD	4/1/20	NA	NA	M	45	Y	32.619	3/30/20	NA	0.152727	FALSE
LOND-D6E09	LOND-D6E09.CoV_21_392	LOND-D6E09	4/1/20	NA	NA	M	43	Y	33.499	3/23/20	NA	1536.6	FALSE
LOND-D6E18	LOND-D6E18.CoV_21_409	LOND-D6E18	4/1/20	NA	NA	F	27	Y	34.253	3/23/20	NA	2646.79	FALSE
LOND-D6E27	LOND-D6E27.CoV_21_405	LOND-D6E27	4/1/20	NA	NA	F	53	Y	34.403	3/25/20	NA	2467.74	FALSE
LOND-D6E36	LOND-D6E36.CoV_21_401	LOND-D6E36	3/31/20	NA	NA	M	26	Y	34.888	3/27/20	NA	2733.27	FALSE
LOND-D6E45	LOND-D6E45.CoV_21_397	LOND-D6E45	3/31/20	NA	NA	M	34	Y	35.27	3/28/20	NA	2744.5	FALSE
LOND-D6E54	LOND-D6E54.CoV_21_407	LOND-D6E54	4/1/20	NA	NA	M	47	Y	35.331	3/29/20	NA	2370.76	FALSE
LOND-D6E63	LOND-D6E63.CoV_21_440	LOND-D6E63	4/1/20	NA	NA	M	52	Y	30.284	3/29/20	NA	0.178811	FALSE
LOND-D6E72	LOND-D6E72.CoV_21_433	LOND-D6E72	4/2/20	NA	NA	F	24	Y	31.23	3/23/20	NA	3095.49	FALSE
LOND-D6E81	LOND-D6E81.CoV_21_417	LOND-D6E81	4/1/20	NA	NA	M	37	Y	31.792	3/29/20	NA	3356.17	FALSE
LOND-D6E90	LOND-D6E90.CoV_21_436	LOND-D6E90	4/2/20	NA	NA	F	36	Y	31.968	3/29/20	NA	2950.68	FALSE
LOND-D6EAF	LOND-D6EAF.CoV_21_425	LOND-D6EAF	4/1/20	Y	NA	M	39	Y	32.72	NA	NA	2626.81	FALSE
LOND-D6EBE	LOND-D6EBE.CoV_21_429	LOND-D6EBE	4/1/20	NA	NA	F	46	Y	33.013	NA	NA	3056.21	FALSE
LOND-D6ECD	LOND-D6ECD.CoV_21_437	LOND-D6ECD	4/1/20	NA	NA	M	31	Y	33.269	3/30/20	NA	2646.86	FALSE
LOND-D6EDC	LOND-D6EDC.CoV_21_430	LOND-D6EDC	4/1/20	NA	NA	F	59	Y	33.628	3/30/20	NA	2507.39	FALSE
LOND-D6EEB	LOND-D6EEB.CoV_21_422	LOND-D6EEB	4/1/20	NA	NA	F	30	Y	33.733	3/31/20	NA	2694.79	FALSE
LOND-D6EFA	LOND-D6EFA.CoV_21_431	LOND-D6EFA	4/1/20	NA	NA	M	30	Y	34.339	3/27/20	NA	2311.4	FALSE
LOND-D6F06	LOND-D6F06.CoV_21_424	LOND-D6F06	4/1/20	NA	NA	F	30	Y	34.657	3/23/20	NA	0.202956	FALSE
LOND-D6F15	LOND-D6F15.CoV_21_418	LOND-D6F15	4/2/20	NA	NA	M	36	N	34.664	3/25/20	NA	2573.13	FALSE
LOND-D6F24	LOND-D6F24.CoV_21_434	LOND-D6F24	4/1/20	NA	NA	F	64	Y	35.1	3/25/20	NA	2527.52	FALSE
LOND-D6F33	LOND-D6F33.CoV_21_420	LOND-D6F33	4/1/20	NA	NA	M	43	Y	35.524	3/28/20	NA	2293.25	FALSE
LOND-D6F42	LOND-D6F42.CoV_21_479	LOND-D6F42	4/2/20	NA	NA	F	31	Y	30.006	4/1/20	NA	2919.75	FALSE
LOND-D6F51	LOND-D6F51.CoV_21_466	LOND-D6F51	4/2/20	NA	NA	M	47	Y	30.168	NA	NA	3224.48	FALSE
LOND-D6F60	LOND-D6F60.CoV_21_490	LOND-D6F60	4/2/20	Y	NA	F	48	Y	30.642	NA	NA	2662.17	FALSE
LOND-D6F7F	LOND-D6F7F.CoV_21_477	LOND-D6F7F	4/2/20	NA	NA	NA	30	N	30.681	3/25/20	NA	3282.31	FALSE
LOND-D6F8E	LOND-D6F8E.CoV_21_481	LOND-D6F8E	4/3/20	NA	NA	M	52	N	31.111	3/21/20	NA	2774	FALSE
LOND-D6F9D	LOND-D6F9D.CoV_21_461	LOND-D6F9D	4/2/20	NA	NA	M	39	Y	31.211	NA	NA	2956.29	FALSE
LOND-D6FAC	LOND-D6FAC.CoV_21_482	LOND-D6FAC	4/2/20	NA	NA	F	41	Y	31.276	4/1/20	NA	3080.41	FALSE
LOND-D6FBB	LOND-D6FBB.CoV_21_486	LOND-D6FBB	4/2/20	NA	NA	F	41	Y	31.285	3/30/20	NA	2983.23	FALSE
LOND-D6FCA	LOND-D6FCA.CoV_21_485	LOND-D6FCA	4/2/20	NA	NA	M	31	Y	31.462	NA	NA	2640.24	FALSE
LOND-D6FD9	LOND-D6FD9.CoV_21_472	LOND-D6FD9	4/2/20	Y	NA	M	27	Y	31.805	NA	NA	2188.93	FALSE
LOND-D6FE8	LOND-D6FE8.CoV_21_469	LOND-D6FE8	4/2/20	NA	NA	M	29	Y	32.376	NA	NA	2681.15	FALSE
LOND-D6FF7	LOND-D6FF7.CoV_21_450	LOND-D6FF7	4/2/20	NA	NA	F	26	Y	32.635	3/31/20	NA	0.0883189	FALSE
LOND-D7002	LOND-D7002.CoV_21_452	LOND-D7002	4/2/20	NA	NA	M	35	Y	33.118	3/29/20	NA	2874.28	FALSE
LOND-D7011	LOND-D7011.CoV_21_453	LOND-D7011	4/2/20	NA	NA	F	56	Y	33.572	NA	NA	2871.86	FALSE
LOND-D7020	LOND-D7020.CoV_21_540	LOND-D7020	4/2/20	NA	NA	F	62	NA	33.733	NA	NA	2353.37	FALSE
LOND-D703F	LOND-D703F.CoV_21_455	LOND-D703F	4/2/20	NA	NA	F	25	Y	33.991	NA	NA	0.0355148	FALSE
LOND-D704E	LOND-D704E.CoV_21_456	LOND-D704E	4/2/20	NA	NA	F	32	Y	34.198	3/28/20	NA	0.0149818	FALSE
LOND-D705D	LOND-D705D.CoV_21_457	LOND-D705D	4/2/20	NA	NA	M	60	Y	34.634	3/25/20	NA	1658.65	FALSE
LOND-D706C	LOND-D706C.CoV_21_458	LOND-D706C	4/2/20	NA	NA	M	29	Y	35.02	3/30/20	NA	0.230679	FALSE
LOND-D707B	LOND-D707B.CoV_21_451	LOND-D707B	4/2/20	NA	NA	M	33	Y	35.632	NA	NA	3227.06	FALSE
LOND-D708A	LOND-D708A.CoV_21_517	LOND-D708A	4/3/20	NA	NA	F	55	Y	35.341	3/30/20	NA	0.0506638	FALSE
LOND-D7099	LOND-D7099.CoV_21_036	LOND-D7099	4/7/20	NA	NA	M	32	N	35.757	3/30/20	NA	1415.24	FALSE
LOND-D70A8	LOND-D70A8.CoV_21_073	LOND-D70A8	4/7/20	NA	NA	M	52	Y	35.589	NA	NA	1851.38	FALSE
LOND-D70B7	LOND-D70B7.CoV_21_083	LOND-D70B7	4/8/20	NA	NA	F	30	N	35.02	3/30/20	NA	1536.17	FALSE
LOND-D70C6	LOND-D70C6.CoV_21_086	LOND-D70C6	4/8/20	NA	NA	F	53	N	35.037	3/27/20	NA	1920.65	FALSE
LOND-D70D5	LOND-D70D5.CoV_21_089	LOND-D70D5	4/8/20	NA	NA	F	29	N	35.074	3/30/20	NA	2387.31	FALSE
LOND-D70E4	LOND-D70E4.CoV_21_093	LOND-D70E4	4/8/20	NA	NA	M	63	N	35.216	3/24/20	NA	346.327	FALSE
LOND-D70F3	LOND-D70F3.CoV_21_115	LOND-D70F3	4/8/20	NA	NA	F	51	NA	30.575	NA	NA	2340.58	FALSE
LOND-D710F	LOND-D710F.CoV_21_106	LOND-D710F	4/8/20	NA	NA	F	59	NA	31.542	NA	NA	2408.61	FALSE
LOND-D711E	LOND-D711E.CoV_21_098	LOND-D711E	4/8/20	NA	NA	F	22	NA	31.732	NA	NA	2085.71	FALSE
LOND-D712D	LOND-D712D.CoV_21_124	LOND-D712D	4/8/20	NA	NA	M	53	NA	32.369	NA	NA	2226.44	FALSE
LOND-D713C	LOND-D713C.CoV_21_118	LOND-D713C	4/9/20	NA	NA	F	32	N	32.662	3/31/20	NA	2225.51	FALSE
LOND-D714B	LOND-D714B.CoV_21_109	LOND-D714B	4/9/20	NA	NA	F	33	N	32.762	3/29/20	NA	2060.77	FALSE
LOND-D715A	LOND-D715A.CoV_21_099	LOND-D715A	4/8/20	NA	NA	F	31	N	32.821	3/27/20	NA	1855.45	FALSE
LOND-D7169	LOND-D7169.CoV_21_121	LOND-D7169	4/8/20	NA	NA	F	33	NA	32.858	NA	NA	2260.48	FALSE
LOND-D7178	LOND-D7178.CoV_21_107	LOND-D7178	4/9/20	NA	NA	M	23	N	32.928	4/1/20	NA	2156	FALSE
LOND-D7187	LOND-D7187.CoV_21_105	LOND-D7187	4/9/20	NA	NA	F	52	Y	33.454	4/1/20	NA	2170.7	FALSE
LOND-D7196	LOND-D7196.CoV_21_127	LOND-D7196	4/9/20	NA	NA	F	25	N	34.288	3/27/20	NA	1347.88	FALSE
LOND-D71A5	LOND-D71A5.CoV_21_114	LOND-D71A5	4/9/20	NA	NA	F	27	N	34.757	3/26/20	NA	1295.94	FALSE
LOND-D71B4	LOND-D71B4.CoV_21_100	LOND-D71B4	4/9/20	NA	NA	F	31	N	34.909	3/24/20	NA	1221.66	FALSE
LOND-D71C3	LOND-D71C3.CoV_21_116	LOND-D71C3	4/8/20	NA	NA	F	25	Y	35.643	4/2/20	NA	1068.59	FALSE
LOND-D71D2	LOND-D71D2.CoV_21_110	LOND-D71D2	4/9/20	NA	NA	F	31	Y	35.901	3/23/20	NA	707.065	FALSE
LOND-D71E1	LOND-D71E1.CoV_21_153	LOND-D71E1	4/9/20	NA	NA	M	37	NA	30.947	NA	NA	2386.8	FALSE
LOND-D71F0	LOND-D71F0.CoV_21_145	LOND-D71F0	4/9/20	NA	NA	F	33	NA	31.073	NA	NA	2478.17	FALSE
LOND-D720C	LOND-D720C.CoV_21_135	LOND-D720C	4/9/20	NA	NA	F	33	Y	31.839	4/2/20	NA	2305.27	FALSE
LOND-D721B	LOND-D721B.CoV_21_148	LOND-D721B	4/9/20	NA	NA	F	60	Y	31.971	4/7/20	NA	2190.32	FALSE
LOND-D722A	LOND-D722A.CoV_21_136	LOND-D722A	4/9/20	NA	NA	M	56	Y	31.987	4/7/20	NA	2246.87	FALSE
LOND-D7239	LOND-D7239.CoV_21_134	LOND-D7239	4/9/20	Y	NA	M	54	NA	31.999	NA	NA	2440.48	FALSE
LOND-D7248	LOND-D7248.CoV_21_141	LOND-D7248	4/9/20	Y	NA	M	62	Y	32.15	3/30/20	NA	2297.88	FALSE
LOND-D7257	LOND-D7257.CoV_21_143	LOND-D7257	NA	NA	NA	F	43	NA	32.254	NA	NA	2498.57	FALSE
LOND-D7266	LOND-D7266.CoV_21_150	LOND-D7266	4/9/20	NA	NA	F	23	NA	32.929	NA	NA	2323.11	FALSE
LOND-D7275	LOND-D7275.CoV_21_140	LOND-D7275	4/9/20	NA	NA	M	40	N	33.618	3/31/20	NA	2157.07	FALSE
LOND-D7284	LOND-D7284.CoV_21_151	LOND-D7284	4/9/20	NA	NA	F	74	Y	34.511	4/8/20	NA	216.564	FALSE
LOND-D7293	LOND-D7293.CoV_21_130	LOND-D7293	4/9/20	NA	NA	F	59	Y	34.852	4/7/20	NA	994.828	FALSE
LOND-D72A2	LOND-D72A2.CoV_21_146	LOND-D72A2	4/9/20	NA	NA	F	39	NA	35.015	NA	NA	2089.75	FALSE
LOND-D72B1	LOND-D72B1.CoV_21_163	LOND-D72B1	4/10/20	NA	NA	F	31	NA	30.729	NA	NA	2378.57	FALSE
LOND-D72C0	LOND-D72C0.CoV_21_164	LOND-D72C0	4/10/20	NA	NA	F	58	NA	32.051	NA	NA	2095.17	FALSE
LOND-D72DF	LOND-D72DF.CoV_21_169	LOND-D72DF	4/13/20	NA	NA	U	24	Y	34.958	3/28/20	NA	1861.39	FALSE
LOND-D72EE	LOND-D72EE.CoV_21_180	LOND-D72EE	4/13/20	NA	NA	F	35	Y	31.715	4/3/20	NA	2159.97	FALSE
LOND-D72FD	LOND-D72FD.CoV_21_175	LOND-D72FD	4/14/20	NA	NA	F	30	Y	32.152	4/10/20	NA	2112.93	FALSE
LOND-D7309	LOND-D7309.CoV_21_171	LOND-D7309	4/13/20	NA	NA	F	62	NA	32.171	NA	NA	1778.64	FALSE
LOND-D7318	LOND-D7318.CoV_21_172	LOND-D7318	4/13/20	NA	NA	F	26	Y	32.648	4/11/20	NA	2457.77	FALSE
LOND-D7327	LOND-D7327.CoV_21_183	LOND-D7327	4/14/20	NA	NA	F	35	Y	34.907	4/2/20	NA	1568.63	FALSE
LOND-D7336	LOND-D7336.CoV_21_179	LOND-D7336	4/13/20	NA	NA	M	54	Y	35.942	4/6/20	NA	1918.32	FALSE
LOND-D7345	LOND-D7345.CoV_21_187	LOND-D7345	4/14/20	NA	NA	M	78	N	31.079	NA	NA	2121.79	FALSE
LOND-D7354	LOND-D7354.CoV_21_185	LOND-D7354	4/14/20	NA	NA	F	46	Y	31.345	NA	NA	2801.66	FALSE
LOND-D7363	LOND-D7363.CoV_21_189	LOND-D7363	4/14/20	NA	NA	F	85	N	33.271	NA	NA	1984.92	FALSE
LOND-D7372	LOND-D7372.CoV_21_196	LOND-D7372	4/14/20	NA	NA	M	31	NA	33.72	NA	NA	2372.42	FALSE
LOND-D7381	LOND-D7381.CoV_21_194	LOND-D7381	4/14/20	NA	NA	F	28	NA	34.566	NA	NA	2325.1	FALSE
LOND-D7390	LOND-D7390.CoV_21_199	LOND-D7390	4/14/20	NA	NA	M	76	N	35.341	NA	NA	1787.93	FALSE
LOND-D73AF	LOND-D73AF.CoV_21_197	LOND-D73AF	4/14/20	NA	NA	F	35	Y	35.36	4/6/20	NA	2106.44	FALSE
LOND-D73BE	LOND-D73BE.CoV_21_211	LOND-D73BE	4/15/20	NA	NA	M	34	NA	30.279	NA	NA	2199.99	FALSE
LOND-D73CD	LOND-D73CD.CoV_21_209	LOND-D73CD	4/15/20	NA	NA	F	49	NA	32.376	NA	NA	1897.74	FALSE
LOND-D73DC	LOND-D73DC.CoV_21_208	LOND-D73DC	4/15/20	NA	NA	M	29	NA	32.853	NA	NA	2496.68	FALSE
LOND-D73EB	LOND-D73EB.CoV_21_213	LOND-D73EB	4/15/20	NA	NA	F	39	NA	33.158	NA	NA	2515.33	FALSE
LOND-D73FA	LOND-D73FA.CoV_21_210	LOND-D73FA	4/15/20	NA	NA	F	20	NA	35.408	NA	NA	1260.29	FALSE
LOND-D7406	LOND-D7406.CoV_21_214	LOND-D7406	4/16/20	NA	NA	F	43	N	35.345	3/27/20	NA	757.731	FALSE
LOND-D7415	LOND-D7415.CoV_21_215	LOND-D7415	4/16/20	NA	NA	F	25	Y	32.53	3/27/20	NA	2606.26	FALSE
LOND-D7424	LOND-D7424.CoV_21_217	LOND-D7424	4/17/20	NA	NA	F	28	Y	30.77	4/9/20	NA	2764.03	FALSE
LOND-D7433	LOND-D7433.CoV_21_216	LOND-D7433	4/17/20	NA	NA	F	24	N	35.77	3/29/20	NA	1354.55	FALSE
LOND-D7442	LOND-D7442.CoV_21_225	LOND-D7442	4/18/20	Y	Y	M	39	Y	30.82	NA	NA	2556.04	FALSE
LOND-D7451	LOND-D7451.CoV_21_222	LOND-D7451	4/18/20	Y	Y	F	41	Y	33.08	NA	NA	2016.09	FALSE
LOND-D7460	LOND-D7460.CoV_21_224	LOND-D7460	4/17/20	Y	NA	F	57	NA	34.04	NA	NA	803.559	FALSE
LOND-D747F	LOND-D747F.CoV_21_223	LOND-D747F	4/18/20	NA	NA	F	49	N	34.39	3/26/20	NA	1694.63	FALSE
LOND-D748E	LOND-D748E.CoV_21_221	LOND-D748E	4/17/20	NA	NA	F	48	NA	34.44	NA	NA	2146.95	FALSE
LOND-D749D	LOND-D749D.CoV_21_226	LOND-D749D	4/20/20	NA	NA	F	29	N	34.86	4/2/20	NA	2118.69	FALSE
LOND-D74AC	LOND-D74AC.CoV_21_229	LOND-D74AC	4/20/20	NA	NA	F	66	NA	34.36	NA	NA	81.1669	FALSE
LOND-D74BB	LOND-D74BB.CoV_21_230	LOND-D74BB	4/20/20	NA	NA	M	38	Y	35.61	NA	NA	1954.69	FALSE
LOND-D74CA	LOND-D74CA.CoV_21_235	LOND-D74CA	4/22/20	NA	NA	U	49	Y	33.47	4/17/20	NA	2352.69	FALSE
LOND-D74D9	LOND-D74D9.CoV_21_239	LOND-D74D9	4/22/20	NA	NA	F	52	Y	30.21	4/16/20	NA	2570.7	FALSE
LOND-D74E8	LOND-D74E8.CoV_21_535	LOND-D74E8	4/24/20	NA	NA	F	54	NA	35.72	NA	NA	11.934	FALSE
LOND-D74F7	LOND-D74F7.CoV_21_307	LOND-D74F7	4/2/20	NA	NA	M	53	Y	24.346	3/29/20	NA	1351.87	TRUE
LOND-D7503	LOND-D7503.CoV_21_337	LOND-D7503	4/28/20	NA	Y	F	1	NA	31.59	NA	NA	2562.98	FALSE
LOND-D7512	LOND-D7512.CoV_21_345	LOND-D7512	4/1/20	NA	NA	F	43	Y	24.777	3/27/20	NA	130.841	FALSE
LOND-D7521	LOND-D7521.CoV_21_346	LOND-D7521	4/2/20	Y	NA	M	10	Y	23.212	4/1/20	NA	14.7348	FALSE
LOND-D7530	LOND-D7530.CoV_21_348	LOND-D7530	4/29/20	Y	Y	F	21	NA	34.82	NA	NA	0.2371	FALSE
LOND-D754F	LOND-D754F.CoV_21_349	LOND-D754F	5/1/20	NA	NA	F	74	Y	33.08	NA	NA	2010.48	FALSE
LOND-D755E	LOND-D755E.CoV_21_387	LOND-D755E	5/2/20	NA	Y	M	4	N	34.4	NA	NA	857.887	FALSE
LOND-D756D	LOND-D756D.CoV_21_389	LOND-D756D	5/10/20	NA	NA	M	77	Y	33.37	5/5/20	NA	2987.6	FALSE
LOND-D757C	LOND-D757C.CoV_21_443	LOND-D757C	5/13/20	Y	NA	M	50	NA	30.9	NA	NA	2722.77	FALSE
LOND-D758B	LOND-D758B.CoV_21_445	LOND-D758B	5/13/20	NA	NA	M	35	NA	31.06	NA	NA	3019.4	FALSE
LOND-D759A	LOND-D759A.CoV_21_446	LOND-D759A	5/13/20	Y	NA	F	22	NA	34.59	NA	NA	1405.64	FALSE
LOND-D75A9	LOND-D75A9.CoV_21_449	LOND-D75A9	5/20/20	NA	NA	M	77	Y	34.72	5/5/20	NA	708.079	FALSE
LOND-D9A4E	LOND-D9A4E.CoV_21_218	SF081	8/26/20	NA	NA	F	29	Y	19.445	8/26/20	NA	2793.94	TRUE
LOND-D9A5D	LOND-D9A5D.CoV_21_219	LOND-D9A5D	8/27/20	NA	NA	M	30	NA	NA	NA	NA	0.172324	FALSE
LOND-D9A6C	LOND-D9A6C.CoV_21_227	SF082	9/8/20	NA	NA	M	44	Y	19.358	9/6/20	CON004	2596.41	TRUE
LOND-D9A7B	LOND-D9A7B.CoV_21_228	SF083	9/10/20	NA	NA	U	30	Y	22.342	9/9/20	CON004	2545.81	TRUE
LOND-D9A8A	LOND-D9A8A.CoV_21_231	SF085	9/15/20	NA	NA	M	27	Y	16.909	9/15/20	CON003	2743.4	TRUE
LOND-D9A99	LOND-D9A99.CoV_21_232	SF084	9/15/20	NA	NA	F	28	Y	23.89	9/14/20	CON003	2696.53	TRUE
LOND-D9AA8	LOND-D9AA8.CoV_21_233	SF086	9/17/20	NA	NA	F	26	Y	16.335	9/16/20	CON003	2923.55	TRUE
LOND-D9AB7	LOND-D9AB7.CoV_21_234	SF087	9/17/20	NA	NA	M	34	Y	19.283	9/17/20	CON003	2644.64	TRUE
LOND-D9AC6	LOND-D9AC6.CoV_21_238	SF088	9/23/20	NA	NA	M	26	Y	20.928	9/23/20	NA	2666.26	TRUE
LOND-D9AD5	LOND-D9AD5.CoV_21_245	P004	9/25/20	NA	Y	M	14	NA	26.372	9/21/20	NA	2615.25	TRUE
LOND-D9AE4	LOND-D9AE4.CoV_21_246	SF089	10/1/20	NA	NA	F	22	NA	21.042	NA	NA	3043.92	TRUE
LOND-D9AF3	LOND-D9AF3.CoV_21_247	SF090	10/9/20	NA	NA	F	59	NA	27.124	NA	CON002	2783.2	TRUE
LOND-D9AF3	LOND-D9AF3.CoV_21_248	SF090	10/9/20	NA	NA	F	59	NA	27.124	NA	CON002	2703.48	TRUE
LOND-D9B0F	LOND-D9B0F.CoV_21_289	P005	10/13/20	NA	Y	F	11	Y	26.859	10/12/20	CON002	2873.75	TRUE
LOND-D9B0F	LOND-D9B0F.CoV_21_290	P005	10/13/20	NA	Y	F	11	Y	26.859	10/12/20	CON002	2648.19	TRUE
LOND-D9B1E	LOND-D9B1E.CoV_21_299	FL001	10/9/20	NA	NA	M	NA	NA	27.131	NA	NA	3108.91	TRUE
LOND-D9B1E	LOND-D9B1E.CoV_21_300	FL001	10/9/20	NA	NA	M	NA	NA	27.131	NA	NA	3057.42	TRUE
LOND-D9B2D	LOND-D9B2D.CoV_21_293	FL001	10/6/20	NA	NA	M	NA	NA	27.16	NA	NA	2885.21	TRUE
LOND-D9B2D	LOND-D9B2D.CoV_21_294	FL001	10/6/20	NA	NA	M	NA	NA	27.16	NA	NA	2881.05	TRUE
LOND-D9B3C	LOND-D9B3C.CoV_21_536	FL001	10/7/20	NA	NA	M	NA	NA	27.687	NA	NA	2999.75	TRUE
LOND-D9B3C	LOND-D9B3C.CoV_21_537	FL001	10/7/20	NA	NA	M	NA	NA	27.687	NA	NA	2901.52	TRUE
LOND-D9B4B	LOND-D9B4B.CoV_21_291	FL001	10/11/20	NA	NA	M	NA	NA	28.113	NA	NA	2679	TRUE
LOND-D9B4B	LOND-D9B4B.CoV_21_292	FL001	10/11/20	NA	NA	M	NA	NA	28.113	NA	NA	2574.35	TRUE
LOND-D9B5A	LOND-D9B5A.CoV_21_295	PC001	10/13/20	Y	Y	F	40	Y	28.172	NA	CON002	2980.14	TRUE
LOND-D9B5A	LOND-D9B5A.CoV_21_296	PC001	10/13/20	Y	Y	F	40	Y	28.172	NA	CON002	2964.41	TRUE
LOND-D9B69	LOND-D9B69.CoV_21_297	FL001	10/8/20	NA	NA	M	NA	NA	28.227	NA	NA	2999.13	TRUE
LOND-D9B69	LOND-D9B69.CoV_21_298	FL001	10/8/20	NA	NA	M	NA	NA	28.227	NA	NA	2598.61	TRUE
LOND-D9B78	LOND-D9B78.CoV_21_301	FL001	10/10/20	NA	NA	M	NA	NA	28.352	NA	NA	2852.9	TRUE
LOND-D9B78	LOND-D9B78.CoV_21_302	FL001	10/10/20	NA	NA	M	NA	NA	28.352	NA	NA	2955.37	TRUE
LOND-D9B87	LOND-D9B87.CoV_21_538	FL001	10/12/20	NA	NA	M	NA	NA	30.334	NA	NA	2664.41	FALSE
LOND-D9B87	LOND-D9B87.CoV_21_539	FL001	10/12/20	NA	NA	M	NA	NA	30.334	NA	NA	2054.4	FALSE
LOND-D9B96	LOND-D9B96.CoV_21_303	SF093	10/16/20	NA	NA	F	30	NA	19.691	NA	NA	3013.1	TRUE
LOND-D9B96	LOND-D9B96.CoV_21_304	SF093	10/16/20	NA	NA	F	30	NA	19.691	NA	NA	2949.47	TRUE
LOND-D9BA5	LOND-D9BA5.CoV_21_305	P005	10/19/20	NA	Y	F	11	NA	26.446	10/12/20	CON002	3092.16	TRUE
LOND-D9BA5	LOND-D9BA5.CoV_21_306	P005	10/19/20	NA	Y	F	11	NA	26.446	10/12/20	CON002	3045.56	TRUE
LOND-D9BB4	LOND-D9BB4.CoV_21_308	SF091	10/19/20	NA	NA	F	41	NA	26.955	NA	NA	3085.37	TRUE
LOND-D9BB4	LOND-D9BB4.CoV_21_309	SF091	10/19/20	NA	NA	F	41	NA	26.955	NA	NA	3012.42	TRUE
LOND-D9BC3	LOND-D9BC3.CoV_21_315	FL003	10/15/20	NA	NA	F	NA	NA	28.412	NA	NA	2486.2	TRUE
LOND-D9BC3	LOND-D9BC3.CoV_21_316	FL003	10/15/20	NA	NA	F	NA	NA	28.412	NA	NA	2668.01	TRUE
LOND-D9BD2	LOND-D9BD2.CoV_21_321	FL003	10/16/20	NA	NA	F	NA	NA	30.999	NA	NA	2505.29	FALSE
LOND-D9BD2	LOND-D9BD2.CoV_21_322	FL003	10/16/20	NA	NA	F	NA	NA	30.999	NA	NA	2123.07	FALSE
LOND-D9BE1	LOND-D9BE1.CoV_21_313	FL003	10/17/20	NA	NA	F	NA	NA	31.765	NA	NA	2130.22	FALSE
LOND-D9BE1	LOND-D9BE1.CoV_21_314	FL003	10/17/20	NA	NA	F	NA	NA	31.765	NA	NA	1924.98	FALSE
LOND-D9BF0	LOND-D9BF0.CoV_21_317	FL003	10/17/20	NA	NA	F	NA	NA	32.395	NA	NA	2423.47	FALSE
LOND-D9BF0	LOND-D9BF0.CoV_21_318	FL003	10/17/20	NA	NA	F	NA	NA	32.395	NA	NA	2262.58	FALSE
LOND-D9C0C	LOND-D9C0C.CoV_21_319	FL003	10/18/20	NA	NA	F	NA	NA	33.935	NA	NA	1430.62	FALSE
LOND-D9C0C	LOND-D9C0C.CoV_21_320	FL003	10/18/20	NA	NA	F	NA	NA	33.935	NA	NA	1146.89	FALSE
LOND-D9D27	LOND-D9D27.CoV_21_310	SF092	10/21/20	NA	NA	M	34	NA	19.949	NA	NA	3086.25	TRUE
LOND-D9D36	LOND-D9D36.CoV_21_311	FL002	10/15/20	NA	NA	F	NA	NA	34.972	NA	NA	1013.97	FALSE
LOND-D9D45	LOND-D9D45.CoV_21_312	FL002	10/21/20	Y	Y	F	42	NA	16.769	NA	NA	2969.42	TRUE
LOND-DC3E6	LOND-DC3E6.CoV_21_323	93us1g	10/24/20	NA	Y	M	17	Y	27.312	NA	NA	3089.7	TRUE
LOND-DC3F5	LOND-DC3F5.CoV_21_326	i6ompy	10/26/20	NA	NA	F	36	NA	20.782	NA	NA	2875.48	TRUE
LOND-DC401	LOND-DC401.CoV_21_328	35a07h	10/26/20	Y	Y	F	34	N	30.856	NA	NA	2737.97	FALSE
LOND-DC410	LOND-DC410.CoV_21_329	euxkz5	10/26/20	Y	Y	M	46	N	31.534	NA	NA	0.122396	FALSE
LOND-DC42F	LOND-DC42F.CoV_21_325	FL004	10/20/20	NA	NA	F	NA	NA	32.682	NA	NA	2868.42	FALSE
LOND-DC43E	LOND-DC43E.CoV_21_327	FL004	10/21/20	NA	NA	F	NA	NA	33.205	NA	NA	2102.05	FALSE
LOND-DC44D	LOND-DC44D.CoV_21_330	FL004	10/22/20	NA	NA	F	NA	NA	33.246	NA	NA	2864.27	FALSE
LOND-DC45C	LOND-DC45C.CoV_21_324	FL004	10/19/20	NA	NA	F	NA	NA	33.294	NA	NA	2583.35	FALSE
LOND-DC46B	LOND-DC46B.CoV_21_331	93us1g	10/28/20	NA	Y	M	17	Y	24.858	NA	NA	3063.36	TRUE
LOND-DC47A	LOND-DC47A.CoV_21_332	g6wund	10/30/20	NA	NA	F	42	NA	23.957	NA	NA	3234.91	TRUE
LOND-DC489	LOND-DC489.CoV_21_333	9hvtws	10/30/20	NA	NA	F	25	NA	17.995	NA	NA	3113.58	TRUE
LOND-DC498	LOND-DC498.CoV_21_334	ylcgaj	10/30/20	NA	Y	M	1	N	29.278	NA	NA	3095.11	TRUE
LOND-DC4A7	LOND-DC4A7.CoV_21_335	jq2j4y	10/30/20	NA	NA	M	36	NA	NA	NA	NA	0.118383	FALSE
LOND-DC4B6	LOND-DC4B6.CoV_21_338	LOND-DC4B6	NA	NA	NA	NA	NA	NA	30.29432678	NA	NA	2543.39	FALSE
LOND-DC4C5	LOND-DC4C5.CoV_21_339	LOND-DC4C5	NA	NA	NA	NA	NA	NA	33.59555054	NA	NA	2301.31	FALSE
LOND-DC4D4	LOND-DC4D4.CoV_21_341	ihn42x	11/3/20	NA	Y	M	82	NA	NA	NA	NA	0.302913	FALSE
LOND-DC4E3	LOND-DC4E3.CoV_21_342	h6ezik	11/4/20	NA	Y	M	80	NA	25.787	NA	NA	2785.93	TRUE
LOND-DC4F2	LOND-DC4F2.CoV_21_343	c08kgf	11/4/20	NA	NA	F	28	Y	29.27	10/30/20	NA	3088.03	TRUE
LOND-DC50E	LOND-DC50E.CoV_21_340	4flnsn	11/4/20	Y	NA	F	5	NA	34.743	NA	NA	2239.61	FALSE
LOND-DC51D	LOND-DC51D.CoV_21_344	c1pun9	11/4/20	NA	Y	M	15	N	34.591	NA	NA	0.388088	FALSE
NC_#362-1	NC_#362-1.CoV_21_336	NA	NA	NA	NA	NA	NA	NA	NA	NA	NA	0.318496	FALSE
NC_#362-2	NC_#362-2.CoV_21_384	NA	NA	NA	NA	NA	NA	NA	NA	NA	NA	0.708156	FALSE
NC_359A-01	NC_359A-01.CoV_21_048	NA	NA	NA	NA	NA	NA	NA	NA	NA	NA	0.151389	FALSE
NC_359A-02	NC_359A-02.CoV_21_096	NA	NA	NA	NA	NA	NA	NA	NA	NA	NA	0.400595	FALSE
NC_360A-1	NC_360A-1.CoV_21_144	NA	NA	NA	NA	NA	NA	NA	NA	NA	NA	0.0679865	FALSE
NC_360A-2	NC_360A-2.CoV_21_192	NA	NA	NA	NA	NA	NA	NA	NA	NA	NA	0.216266	FALSE
NC_361A-01	NC_361A-01.CoV_21_240	NA	NA	NA	NA	NA	NA	NA	NA	NA	NA	0.234558	FALSE
NC_361A-02	NC_361A-02.CoV_21_288	NA	NA	NA	NA	NA	NA	NA	NA	NA	NA	0.260743	FALSE
NC_363A-01	NC_363A-01.CoV_21_432	NA	NA	NA	NA	NA	NA	NA	NA	NA	NA	0.152159	FALSE
NC_363A-02	NC_363A-02.CoV_21_480	NA	NA	NA	NA	NA	NA	NA	NA	NA	NA	0.303949	FALSE
NC_364A	NC_364A.CoV_21_528	NA	NA	NA	NA	NA	NA	NA	NA	NA	NA	0.139585	FALSE
