# Supplementary material for: Within-host diversity improves phylogenetic and transmission reconstruction of SARS-CoV-2 outbreaks
Source: eLife. 2023 Sep 21;12:e84384. doi: 10.7554/eLife.84384 (PMC10602588; doi:10.7554/eLife.84384)
Supplement: Supplementary file 2. [file elife-84384-supp2.csv]

	Number	Percentage
Total samples	451	100
Hospital
Barnet, Enfield & Haringey Mental Health	18	3.99
Camden and Islington Mental Health	3	0.67
Chase Farm	1	0.22
FLARE Trial	3	0.67
GOSH	182	40.35
North Middlesex University Hospital	105	23.28
Royal Free Hospital	50	11.09
UCLH	10	2.22
Whittington Health	79	17.52
Missing	0	0
Role
Staff	403	89.36
Patient	14	3.1
Contact	32	7.1
Missing	2	0.44
Sex
Female	274	60.75
Male	161	35.7
Undertermined	3	0.67
Missing	13	2.88
Age
(0,10]	8	1.77
(10,20]	9	2
(20,30]	111	24.61
(30,40]	111	24.61
(40,50]	98	21.73
(50,60]	74	16.41
(60,70]	22	4.88
(70,80]	10	2.22
(80,90]	3	0.67
Missing	5	1.11
Ct
(15,20]	15	3.33
(20,25]	85	18.85
(25,30]	149	33.04
(30,35]	197	43.68
Missing	5	1.11
