# Supplementary material for: Within-host diversity improves phylogenetic and transmission reconstruction of SARS-CoV-2 outbreaks
Source: eLife. 2023 Sep 21;12:e84384. doi: 10.7554/eLife.84384 (PMC10602588; doi:10.7554/eLife.84384)
Supplement: Supplementary file 3. [file elife-84384-supp3.csv]

Abbreviation	Name	Rooted trees	Branch length	R function and package
KF	Kuhner and Felsenstein	No	Yes	KF.dist, phangorn
RF	Robinson Foulds	No	No	RF.dist, phangorn
wRF	Weighted Robinson Foulds	No	Yes	wRF.dist, phangorn
PS	Penny and Steel path	No	No	path.dist, phangorn
wPS	Penny and Steel path	No	Yes	path.dist, phangorn
