# Supplementary material for: Within-host diversity improves phylogenetic and transmission reconstruction of SARS-CoV-2 outbreaks
Source: eLife. 2023 Sep 21;12:e84384. doi: 10.7554/eLife.84384 (PMC10602588; doi:10.7554/eLife.84384)
Supplement: Supplementary file 4. [file elife-84384-supp4.csv]

	A	Ag	Ca	Ga	C	Ta	Gc	G	Tc	Tg	Gt	Ac	Cg	T	At	Ct	Base freqs.
A	-	-	-	-	-	-	-	-	-	-	-	-	-	-	-	-	0.22
Ag	20	-	-	-	-	-	-	-	-	-	-	-	-	-	-	-	0.01
Ca	0	0	-	-	-	-	-	-	-	-	-	-	-	-	-	-	0.01
Ga	0	200	0	-	-	-	-	-	-	-	-	-	-	-	-	-	0.01
C	0	0	1	0	-	-	-	-	-	-	-	-	-	-	-	-	0.22
Ta	0	0	0	0	0	-	-	-	-	-	-	-	-	-	-	-	0.01
Gc	0	0	0	0	0	0	-	-	-	-	-	-	-	-	-	-	0.01
G	0	0	0	1	0	0	1	-	-	-	-	-	-	-	-	-	0.22
Tc	0	0	0	0	0	0	0	0	-	-	-	-	-	-	-	-	0.01
Tg	0	0	0	0	0	0	0	0	0	-	-	-	-	-	-	-	0.01
Gt	0	0	0	0	0	0	0	20	0	200	-	-	-	-	-	-	0.01
Ac	20	0	200	0	0	0	0	0	0	0	0	-	-	-	-	-	0.01
Cg	0	0	0	0	20	0	200	0	0	0	0	0	-	-	-	-	0.01
T	0	0	0	0	0	1	0	0	1	1	0	0	0	-	-	-	0.22
At	20	0	0	0	0	200	0	0	0	0	0	0	0	0	-	-	0.01
Ct	0	0	0	0	20	0	0	0	200	0	0	0	0	0	0	-	0.01
