# Supplementary material for: Within-host diversity improves phylogenetic and transmission reconstruction of SARS-CoV-2 outbreaks
Source: eLife. 2023 Sep 21;12:e84384. doi: 10.7554/eLife.84384 (PMC10602588; doi:10.7554/eLife.84384)
Supplement: Supplementary file 5. — Numbers show the average of 100 simulations. [file elife-84384-supp5.csv]

	A	C	G	T	Base freqs
A	-	-	-	-	0.255
C	0.974	-	-	-	0.25
G	1.088	1.148	-	-	0.247
T	0.854	0.996	1	-	0.248
