# Supplementary material for: Within-host diversity improves phylogenetic and transmission reconstruction of SARS-CoV-2 outbreaks
Source: eLife. 2023 Sep 21;12:e84384. doi: 10.7554/eLife.84384 (PMC10602588; doi:10.7554/eLife.84384)
Supplement: Supplementary file 6. — Numbers show the average of 100 simulations. [file elife-84384-supp6.csv]

	A	Ag	Ca	Ga	C	Ta	Gc	G	Tc	Tg	Gt	Ac	Cg	T	At	Ct	Base freqs.
A	-	-	-	-	-	-	-	-	-	-	-	-	-	-	-	-	0.22
Ag	103.11	-	-	-	-	-	-	-	-	-	-	-	-	-	-	-	0.01
Ca	0	0	-	-	-	-	-	-	-	-	-	-	-	-	-	-	0.01
Ga	0	192.73	0	-	-	-	-	-	-	-	-	-	-	-	-	-	0.01
C	0	0	1.02	0	-	-	-	-	-	-	-	-	-	-	-	-	0.22
Ta	0	0	0	0	0	-	-	-	-	-	-	-	-	-	-	-	0.01
Gc	0	0	0	0	0	0	-	-	-	-	-	-	-	-	-	-	0.01
G	0	0	0	1.1	0	0	1.15	-	-	-	-	-	-	-	-	-	0.22
Tc	0	0	0	0	0	0	0	0	-	-	-	-	-	-	-	-	0.01
Tg	0	0	0	0	0	0	0	0	0	-	-	-	-	-	-	-	0.01
Gt	0	0	0	0	0	0	0	102.6	0	189.28	-	-	-	-	-	-	0.01
Ac	103.47	0	179.77	0	0	0	0	0	0	0	0	-	-	-	-	-	0.01
Cg	0	0	0	0	102.01	0	191.99	0	0	0	0	0	-	-	-	-	0.01
T	0	0	0	0	0	0.91	0	0	0.98	1.03	0	0	0	-	-	-	0.22
At	102.86	0	0	0	0	186.91	0	0	0	0	0	0	0	0	-	-	0.01
Ct	0	0	0	0	102.41	0	0	0	188.31	0	0	0	0	0	0	-	0.01
